# Supplementary material for: Comparative toxicogenomic responses of mercuric and methyl-mercury
Source: BMC Genomics. 2013 Oct 11;14:698. doi: 10.1186/1471-2164-14-698 (PMC3870996; doi:10.1186/1471-2164-14-698)
Supplement: Additional file 2: Table S4 — All Differentially Expressed Genes following mercurial exposures. [file 1471-2164-14-698-S2.xls]

## Sheet: Sheet1
Gene Name	Hg			MeHg
	2.0 uM	7.5 uM	20 uM	0.75 uM	2.0 uM	7.5 uM
AC3.8			2.82593		2.68769	5.45745
AC7.3						2.9652
AC8.2						3.16524
AH10.1						4.31615
AH10.2					2.47993
AH6.2						2.9426
AH6.3						4.19946
AH9.2						2.45706
B0024.1		2.19822
B0024.14						2.01871
B0035.13						-5.12738
B0035.8						-2.06848
B0205.10						3.33567
B0205.11						2.08421
B0207.1						3.14021
B0207.11						3.01907
B0207.3			2.31098
B0207.7						3.24348
B0207.9						3.71254
B0213.12			6.59379
B0213.16						2.26404
B0213.17					2.47765	2.43658
B0218.5						2.80861
B0218.6						-2.1268
B0218.7						3.79445
B0222.4			2.80613
B0222.5						2.26908
B0228.4						-3.0556
B0228.6						-3.19169
B0238.12			4.24478			2.56615
B0244.9						2.90078
B0252.6						2.64086
B0261.5						2.42091
B0261.6						4.09939
B0272.1					-2.05444	-3.21533
B0273.1						3.39942
B0280.11						3.70576
B0281.5						-3.33004
B0284.3						-2.28734
B0284.4					2.51593
B0285.9			2.35567
B0286.6					-2.25925	-5.14591
B0303.11						-2.13717
B0303.8			-4.06397			-2.86549
B0331.1			-3.4331
B0334.10						3.75916
B0334.13						-3.65894
B0361.11						3.32107
B0379.2						4.5037
B0379.7						3.84153
B0391.10					2.31103
B0391.9						-3.74428
B0393.4						2.33659
B0393.5						-3.25575
B0395.3						-2.10905
B0403.3						7.74416
B0410.2						-2.2458
B0410.3						-2.9664
B0416.2					2.47168
B0416.7						2.1937
B0432.11						3.5417
B0432.12						2.43177
B0454.7		2.93857	5.08069			3.15782
B0462.3			-4.98143
B0462.4			3.85464
B0464.7						2.0217
B0491.3						3.81661
B0495.4						-2.04901
B0496.1						3.78511
B0496.2						5.03223
B0507.10			6.45172	2.07358
B0507.7						2.2767
B0507.8			5.86834	2.28463	2.24555	2.02305
B0507.9			2.59876		2.15798	2.21968
B0511.1						-3.05271
B0511.11						2.34924
B0511.3						7.03388
B0511.4						4.09777
B0511.5			2.74354
B0513.5						-2.25172
B0523.1						2.30074
B0523.5						3.13799
B0524.2						3.1876
B0524.4						6.69109
B0524.5						2.81301
B0545.3						2.79617
B0545.4						-3.02249
B0554.1						-4.73323
B0554.5					2.20225	3.85199
B0554.6				2.34193	3.3099	8.52152
BE10.1						4.83203
BE10.2						-2.07871
C01A2.4						5.04394
C01B10.5					-2.15859	-6.84334
C01B4.7			2.68611			2.03061
C01B4.8			3.70921			3.10054
C01F6.2						2.80233
C01F6.8						2.34258
C01G10.1						2.99763
C01G10.3						2.56274
C01G10.4			2.77722			5.97583
C01G12.3						2.13891
C01G12.8						4.36614
C01G12.9						3.48048
C01G5.4						4.40181
C01G5.9						-2.12477
C01G6.2						3.70842
C01G6.9					-3.03041	-16.0971
C01H6.6						2.01374
C02A12.1						4.24422
C02B10.6						5.46049
C02B8.4						-2.05116
C02D5.3			2.61826			2.7768
C02F12.1						-2.94143
C02F12.5						-4.10773
C02F5.2						2.54105
C02F5.5						2.95337
C02G6.1						-3.17976
C02H6.1			2.13627
C03A3.1						-2.2728
C03A7.11			7.74393
C03A7.12			2.51068			-2.25433
C03B8.1						3.13114
C03B8.2						2.16603
C03B8.3						3.18598
C03C10.2						3.50212
C03C10.5					-2.30742	-18.1358
C03C11.1						2.95213
C03D6.1						-2.44775
C03E10.5						-4.45998
C03E10.6						-2.92602
C03F11.2						-2.95025
C03G5.7			2.02384
C03G6.15						-3.45019
C03G6.6						-4.65063
C04B4.1					4.3196	3.06377
C04C11.1						-3.12102
C04E6.4						3.69201
C04E6.5						4.07379
C04E6.6						-6.63106
C04F1.3						-2.0171
C04F12.3			2.28979
C04F12.6						4.55191
C04F12.7						3.3878
C04F5.7				3.81161	6.77488	3.79946
C04F6.1			-2.78835
C04F6.3						-4.89284
C04G2.2						3.78589
C04G2.4						2.07376
C04G2.5						3.57788
C04G2.8						2.60839
C04G2.9						2.49391
C04G6.10						-2.61332
C04H5.2						2.39648
C05A9.1			2.93272
C05A9.2						-2.13174
C05B5.6						8.31861
C05B5.8						2.6928
C05C12.1						4.13343
C05C12.5						4.38619
C05C8.8						-3.2373
C05D12.4						-2.31678
C05D12.5						-2.28928
C05D2.3						3.13281
C05D9.3						-2.66886
C05E11.3						-2.38218
C05E11.5						-5.01125
C05E4.12					2.56832
C05E4.13			-2.36654
C05E4.14				-2.17912	-3.4337	-4.49424
C05E7.2						-3.8076
C05G5.5						-3.20436
C06A1.3						4.74631
C06A12.5						-2.08343
C06A5.2						2.42269
C06A8.6						4.3577
C06B3.7					2.008	3.0073
C06C6.6						6.76304
C06C6.7			2.11146			3.69163
C06E1.5			2.57706
C06E4.3						10.4575
C06E4.6			2.76332			6.84649
C06E7.6						2.50543
C06G1.2						-4.82312
C06G4.4						2.5316
C07A9.4						-2.89086
C07A9.8						-2.20524
C07B5.3			3.06224
C07D10.1						-2.1789
C07D10.5						-2.80476
C07E3.9						2.00382
C07G1.2			2.21922
C07G1.6						3.69009
C07G3.2						6.26392
C07G3.3					2.30606	2.02675
C08A9.7						-3.51397
C08B6.4						-5.78166
C08B6.6						2.65139
C08E3.1		2.07467	2.04681
C08E3.10						4.29911
C08E3.4						40.0395
C08E3.5						2.98588
C08E3.6					2.10917	26.6756
C08E3.9						4.74761
C08E8.4						2.59384
C08E8.5			2.54465
C08F1.10						-5.39182
C08F1.6						-2.76048
C08F11.10						4.20272
C08F11.12						-3.51113
C08F11.14						7.32739
C08F11.3	2.0376
C08F11.5						3.88733
C08F11.7						2.17107
C08F8.4						3.04013
C08F8.6						3.58156
C08G5.3			2.50607			2.24404
C08H9.14						-2.54018
C09B9.2						4.00987
C09B9.4						4.03038
C09B9.7						4.02355
C09D4.3						3.7475
C09F12.1						-3.02257
C09F12.2					-2.71389	-4.75251
C09G1.3					2.62544
C09G12.1						-3.69436
C09G4.2						-2.36437
C09G5.5			-3.40887
C09G5.7						2.25786
C09G9.4						4.89396
C09H10.1						3.45924
C09H10.9						2.71039
C09H5.2			2.99521
C09H5.5			2.08471
C09H5.7						2.70111
C10A4.3						-2.27742
C10C5.2					3.17942	9.30702
C10C5.3			5.80572
C10C5.4			2.05347
C10C5.5						-3.21715
C10C6.3						3.14355
C10F3.7		2.3725				-11.5488
C10G11.1						2.90973
C10G11.10						2.65324
C10G11.8						3.09779
C10G11.9						3.49337
C10H11.10						2.11797
C10H11.3			2.27959			5.72383
C10H11.4						2.91888
C10H11.7						3.18947
C11E4.7				-2.05859	-3.41693	-6.9093
C11H1.7						-2.26883
C12D12.1		2.07605				-2.14843
C12D12.5						2.56606
C12D5.5		2.75422
C12D5.9						-3.12459
C12D8.11						2.23425
C12D8.9						4.00425
C13A2.1						-11.1002
C13A2.10						-17.5831
C13A2.11						-58.8323
C13A2.3						-5.73287
C13A2.4						-99.4754
C13A2.5						-39.5837
C13A2.6						-82.436
C13A2.9						-85.7771
C13C4.2						2.3825
C13D9.8			2.63175
C14A11.2						-2.36565
C14A4.13						3.52187
C14A4.8						2.8548
C14A4.9						-2.01607
C14A6.2			2.08848		2.80404	6.63619
C14A6.5						4.0897
C14A6.6						3.77813
C14A6.8						3.61402
C14B1.3						3.59402
C14B9.1						-2.06046
C14C10.1						3.47761
C14C11.1						2.88004
C14C11.8						-3.1591
C14C6.4						62.8268
C14F11.3						3.05689
C14F5.3						-2.27596
C15A11.1						-13.0307
C15A11.2						2.36939
C15A11.5			-3.26379
C15A11.7				-2.10168	-3.94887	-6.72908
C15B12.8		6.62373	42.877	2.72356	13.5821	13.845
C15C6.1						-2.54515
C15C6.2						3.35327
C15F1.5						2.19686
C15H11.1						3.87964
C15H11.10						3.75429
C15H7.3						4.24155
C15H7.4						2.65047
C15H9.1						-2.14023
C15H9.11						2.79757
C15H9.7						-2.04518
C16A11.4					2.08762
C16A11.7						3.2037
C16B8.2			2.6401
C16C10.12						5.14499
C16C2.1						-5.08902
C16C4.4					2.41782
C16C8.18						3.64663
C16C8.2						-3.53144
C16D2.1						4.24312
C17B7.10			2.01402			6.63848
C17B7.4			2.18361			4.88004
C17C3.11						7.24148
C17C3.9						3.33537
C17D12.5						2.75803
C17D12.6						2.46998
C17E4.1						3.35246
C17E4.2						-2.87206
C17E7.13					-2.37089	-7.31478
C17F3.1						3.08414
C17F3.3						3.91238
C17F4.3						-2.764
C17H1.3			6.30513
C17H1.4			7.29599		2.49702	3.45961
C17H1.6			10.2136
C17H1.8			21.1076		3.42669	2.22469
C17H1.9			4.9311
C17H12.10			2.22649			3.24815
C17H12.12						3.53966
C17H12.3						4.05797
C17H12.5						3.2413
C17H12.6			4.38567
C17H12.8					-2.89521	-2.93837
C18A11.1						3.26494
C18A11.3						-2.12881
C18A11.4						-2.58676
C18A3.7						2.3771
C18A3.8						-8.5963
C18B2.2			3.50824		-2.27721	-3.04915
C18B2.4						2.35994
C18D11.6					7.99944	51.1422
C18D4.2			3.41868
C18E9.8						4.40684
C18E9.9						2.62785
C18G1.3						3.62865
C18G1.9						3.26023
C18H2.3						3.92996
C18H2.4						3.15975
C18H2.5						2.87439
C18H7.1			2.44517
C18H7.3						-32.3095
C18H7.4						5.01938
C18H7.7						2.629
C18H9.5			3.85567
C18H9.6		2.93962	2.91302
C23G10.1						4.20104
C23G10.6			6.06972			6.78632
C23H3.7						-2.38147
C23H4.4						-3.36031
C23H4.6						2.84795
C23H5.3						-2.25401
C23H5.8					-2.1735	-5.87842
C23H5.9						-27.6399
C24A1.2						-2.54259
C24A11.1						4.36849
C24B9.3						-3.75848
C24B9.9						-2.66284
C24D10.1						2.88366
C24D10.2						3.99854
C24D10.7						2.83313
C24F3.3						-2.66919
C24F3.5						3.06613
C24F3.6						-2.72492
C24G6.7						-2.40268
C24G7.4						-2.03229
C24H10.5						-2.21483
C24H11.1						2.49793
C24H12.1						-2.44361
C24H12.7						-2.29255
C25A6.1						2.98218
C25A8.2						4.40401
C25A8.5						4.33846
C25B8.3						-2.2768
C25B8.4						-4.64187
C25D7.1						3.02308
C25D7.2						3.95624
C25D7.5						4.21213
C25E10.3			2.66019
C25E10.8						2.82325
C25F6.4						-2.60563
C25F9.5					2.09439	5.82521
C25G4.6						4.28629
C25G4.8						3.0275
C25H3.1			2.96506			2.6517
C26B2.2						3.12753
C26B2.8						-2.76814
C26B9.5		2.32327
C26C6.6						4.43266
C26D10.5						2.09867
C26D10.7						2.54917
C26E6.1						2.88302
C26F1.1						-2.89619
C26G2.1						-2.13189
C26G2.2					-2.15078	-3.87388
C27A7.8					-3.03907	-5.02881
C27B7.6						2.97083
C27B7.7			2.39522
C27B7.9						-2.92193
C27D6.3						3.43754
C27D8.1						4.62568
C27D8.2						4.0904
C27D9.2						-3.16475
C27H5.4						-2.02177
C28A5.4						-4.02033
C28C12.11						2.85162
C28C12.4			5.82937
C28D4.10						-6.77513
C28D4.3					2.17662	2.18693
C28D4.4						2.9732
C28D4.5						2.74168
C28D4.7						2.42693
C28D4.8						2.49243
C28F5.1						2.63929
C28G1.2			4.13829
C28G1.4						-3.7617
C28G1.5						2.09673
C29A12.6						-9.33637
C29E4.1			-2.50432
C29E6.3						3.44445
C29E6.4						-2.47546
C29F3.1				4.17758
C29F3.7			3.05611
C29F5.2						2.21929
C29F7.3						-2.3447
C29F7.6			6.81084
C29G2.1					2.01737
C29G2.3					-3.05804	-19.605
C30A5.4						3.45096
C30A5.6						-4.0528
C30B5.3						3.71401
C30B5.5						2.73669
C30C11.2						2.40728
C30E1.5					-2.50536	-4.20162
C30F12.7						-2.35017
C30F8.3						-2.22687
C30G4.6					2.1779
C30H6.5						-2.47715
C31A11.1						-4.8474
C31A11.5			2.43036
C31A11.7						6.26409
C31B8.12						-3.26828
C31B8.4						4.55059
C31C9.7						-2.69537
C31H1.1						2.96952
C31H1.5						3.82847
C32A3.1		4.4591				-4.64553
C32B5.1						-3.52765
C32B5.14						-3.10993
C32B5.15						-3.45844
C32B5.16						-3.88372
C32B5.4						-4.02293
C32B5.5						-2.65597
C32B5.8						5.5681
C32D5.4						3.8609
C32E12.1						3.06514
C32E8.4						2.8579
C32F10.4						2.17932
C32H11.1						-5.8215
C32H11.11						-3.31749
C32H11.12		4.61894
C32H11.9				3.491	2.32394
C33A12.12						-2.17626
C33A12.15						3.019
C33A12.3						2.3019
C33A12.6		2.10427	2.77386	2.06699	3.66204	3.50975
C33B4.5						-16.5585
C33C12.4						3.17623
C33C12.5						-4.49759
C33C12.7						4.59235
C33C12.8						7.09492
C33D12.3					-2.32228	-2.5053
C33D12.7					-2.01429	-4.7691
C33D3.5			4.48237
C33D9.8						2.20627
C33E10.1					2.20949
C33E10.8						-2.09241
C33F10.1						3.17027
C33F10.11						3.08974
C33F10.12						4.2653
C33F10.13						-3.71059
C33F10.8						2.49688
C33G3.4						-3.65487
C33G8.13						-34.1788
C33H5.16						3.74922
C34B2.3						3.65775
C34B2.4						2.01132
C34B7.3					2.12159
C34D4.2						3.72411
C34D4.3						3.62199
C34E10.7					-2.39017	-5.30268
C34E10.9						3.03618
C34F11.1						4.04206
C34F11.2						3.41892
C34F11.4						2.00519
C34F11.5						3.99277
C34F11.9						-2.58337
C34F6.3						-3.08009
C34G6.3						2.71808
C34G6.6						-2.2914
C34H4.1				2.64795	6.61027	12.715
C35A11.4						-3.2767
C35A5.3						2.88746
C35A5.4						3.2579
C35A5.5						-3.29164
C35A5.6			2.1354
C35B8.1			-2.77606
C35C5.5						-2.35821
C35D10.11						2.77534
C35D10.2						2.92439
C35D10.3						4.24408
C35E7.1						-2.72027
C35E7.10						3.94125
C35E7.3						-2.09624
C35E7.5						-4.30759
C35E7.6						-2.37896
C35E7.9						3.03215
C36B1.10						3.44316
C36C5.8					2.41578
C36C5.9					10.3186
C36H8.1						3.96899
C37A2.3						4.65876
C37A5.8						4.11256
C37C3.4						-6.54598
C37E2.4					-3.39302	-6.94371
C37H5.2						3.83848
C37H5.3						3.8422
C37H5.6						2.09087
C38C10.3						4.19355
C38C3.3						3.70386
C38C3.7						6.81787
C38C6.5						5.87865
C38D9.2					2.27439
C38D9.8						-3.97661
C39B5.2						-3.25818
C39B5.9						2.18373
C39D10.3						-2.01126
C39E6.4						-3.86602
C39E9.2			4.29832
C39H7.1						4.04999
C40A11.2						-8.74773
C40A11.4						-7.24449
C40A11.6						-9.15977
C40A11.7			-3.19016			-3.50203
C40A11.8					2.02229	2.40201
C40C9.2						-2.46876
C40H1.2						-2.95205
C40H1.4						-2.42977
C40H1.9						-2.92546
C41G11.1						-5.62231
C41H7.7		3.13189	5.93338			2.60123
C42C1.6						-2.82919
C42C1.7						3.44246
C42D4.2						-3.86648
C43C3.3						-4.80733
C43D7.2						-2.92809
C43D7.4			3.47598
C43E11.5						3.66347
C43F9.4						-4.60027
C43F9.6						3.8688
C43G2.2		-2.76037
C43G2.3						4.17371
C44B7.3						-2.15826
C44B7.6			2.13846			-2.54144
C44B9.2						2.10819
C44C10.8						-4.39622
C44C8.6						2.50331
C44F1.2						3.43583
C44H9.7					-2.84542	-6.64752
C45B2.3			25.0807
C45E5.4			2.43627
C45G7.2						-21.2602
C45G7.3						-2.31585
C45G9.4						3.5906
C45G9.8						3.90617
C45G9.9						3.73883
C45H4.11					-2.55794	-2.88553
C46A5.1						2.80329
C46A5.4						-9.66276
C46C2.2						-2.40733
C46C2.5						-2.03362
C46E10.1						3.19291
C46E10.5						-4.14637
C46F9.3						3.22081
C46G7.4						-2.9186
C46H11.6						3.09763
C47A10.1						2.55213
C47A4.3						2.30452
C47A4.5						-2.63541
C47B2.1						2.10005
C47C12.3						-2.1489
C47D12.4						-3.06577
C47D12.5			2.27188
C47D2.2			4.04591
C47E12.10						3.13132
C47E12.11						4.00555
C47E12.13						-3.39445
C47E12.8						-2.38315
C47E12.9						-11.0576
C47F8.7					-2.29646	-8.82551
C47G2.1						-47.2293
C48B4.13						-2.99634
C48B6.4						3.76488
C48E7.7						2.7367
C48E7.8						2.20577
C48E7.9						3.35415
C49A1.2						2.91051
C49A1.3						2.70869
C49A1.4						-2.73579
C49A9.8						2.71591
C49C8.1						4.57451
C49C8.5						-2.26365
C49F5.5						2.09422
C49F5.7						-2.82168
C49G7.1						5.60204
C49G7.10					4.06767	13.307
C49G7.5					5.27585	16.881
C49G7.7			2.47341		4.46043	13.0479
C50B6.7						-4.50491
C50B6.8					-2.29945	-3.83277
C50C3.2						2.29416
C50D2.3						3.11403
C50D2.4						-2.50392
C50E10.1						3.91799
C50F2.10						2.10479
C50F2.4						-2.78372
C50F2.9						4.29357
C50F4.10						4.19513
C50F4.2						3.45449
C50F4.8						-2.98058
C50F7.3						4.99249
C50H2.3			2.06897
C50H2.7						3.20512
C52A10.1					2.71539	7.1746
C52A10.3						-2.30282
C52D10.1					-2.03411
C52D10.3					-2.092	-2.18292
C52D10.6						-3.59865
C52D10.7						-3.7671
C52D10.8						-3.79298
C52D10.9						-2.82654
C52E2.1						-4.44321
C52E2.6						3.02757
C52E2.7						-4.5564
C52E4.7						4.02641
C53A3.2					2.11772
C53A5.9			3.96901		3.19323	3.24089
C53B4.2						3.07922
C53B7.6						-5.74327
C53B7.7					-2.28719	-4.88752
C53D6.10						3.52949
C53D6.8						-2.25545
C54C8.6			4.2316
C54C8.7					3.09498
C54C8.9			2.62627		5.87645
C54D1.1			2.21193
C54D1.2					-2.70742	-3.42292
C54D1.5						-3.50046
C54D10.4						3.33996
C54D10.8			2.29757
C54F6.4					4.97825	25.4555
C54F6.5			2.04468
C54G4.2						3.68726
C54G4.3						5.58627
C54G7.3						-2.57486
C55A1.5			-2.94703
C55A1.6			4.50528
C55A6.5			2.75584		2.355	5.11167
C55A6.6			2.20032			2.11921
C55B7.10						2.68815
C55B7.4						-2.53304
C55C2.1						-6.439
C55C2.4						3.34773
C55C3.4						2.99024
C55C3.6						2.99309
C56A3.1						-27.0161
C56A3.2						-2.08701
C56C10.4						-2.56727
C56C10.6						2.06754
C56E6.2						-2.65407
CD4.2						2.51091
D1005.5			3.09909			6.55121
D1007.2						-7.24612
D1037.4						2.08201
D1037.5						2.40511
D1044.2						-3.16512
D1046.5						2.08257
D1053.1						-2.47223
D1053.3			2.09045
D1054.7						-2.02953
D1065.1						-2.13284
D1069.2						-2.24603
D1081.3						3.70322
D1081.5						3.13336
D1086.3						-6.93916
D1086.5						-2.39784
D1086.6						-2.18777
D2005.6						-3.72313
D2013.3						2.56052
D2023.7						-34.545
D2024.1						4.92583
D2024.2						-2.02689
D2045.5						2.97804
D2062.1						3.12357
D2062.4						2.97084
D2062.5						2.67159
D2062.7						2.52378
D2062.8						6.77435
D2063.2		2.04377
D2089.2						2.71192
D2092.6			2.05244
D2092.7						2.46624
D2092.8						-2.50925
D2096.6						-2.79798
D2096.8						2.23535
DC2.7						-3.04891
DH11.1						-2.09422
DY3.6			2.04391
E01A2.7						-2.16743
E02A10.2						-7.4452
E02C12.8					2.06574	-2.89616
E02H9.5						-4.23022
E02H9.7						-3.1715
E03A3.4						3.46488
E03E2.1						2.03968
E03G2.1			2.40082
E03H12.10						2.84028
E03H12.3					-5.43915
E03H12.5						3.09792
E03H4.8					2.11455	4.26018
E04A4.1						-2.96071
E04A4.6						-2.24542
E04F6.15		2.07539				-2.77338
E04F6.7						-2.78896
EEED8.12						-2.42713
EEED8.15						-3.4685
EEED8.2						-4.15035
EGAP7.1			-2.16481
F01D4.3						5.54178
F01D5.1						-4.47799
F01D5.3					2.53131	4.34784
F01G10.5						3.94236
F02C12.2			2.12661
F02C12.5				2.07645
F02C9.1						2.0706
F02C9.4						2.39716
F02D10.1						-4.58718
F02D8.4						-2.16715
F02E11.1						4.79109
F02E11.4					3.20666
F02E9.3						3.39765
F07A11.5						-2.5987
F07A5.2						3.82451
F07A5.3						-2.32176
F07A5.4						-3.50373
F07B10.1						-2.48807
F07B10.4					-3.73575
F07C4.10	2.08832				-3.24462	-12.8421
F07C4.11						-3.64922
F07C4.2			5.44912
F07C4.6						-27.5968
F07D3.3						2.93041
F07E5.2						-3.35735
F07E5.4						2.93257
F07E5.8						4.88015
F07E5.9				2.29541	4.31661	4.73637
F07F6.1						4.26355
F07G11.1						-30.538
F07G11.3						-58.4136
F07G11.4						-13.2809
F07G11.5						-9.52331
F07G6.8						-3.67798
F07H5.13						-4.68161
F08A10.1			2.02418
F08B1.2						3.23445
F08B4.2						2.50443
F08D12.10						-6.54509
F08D12.11						-4.57664
F08D12.2						-2.77222
F08D12.4					2.96687
F08D12.6						-6.88907
F08D12.8			-3.50105			-2.2649
F08E10.7			2.20893
F08F1.5						-2.26171
F08F3.4						-2.56796
F08F3.7					4.50322	5.63924
F08F8.3						-2.21354
F08F8.5					3.55463	20.2426
F08F8.6						2.53526
F08G12.10						-3.89883
F08G12.4						-2.14433
F08G2.5						8.07191
F08G2.6						6.47934
F08G5.2						2.8909
F08G5.5						-2.2543
F08H9.3					3.31463	6.63531
F08H9.4						3.60014
F08H9.7		2.25945
F08H9.9		2.30792				-2.87732
F09A5.1					-2.15941	-4.73971
F09B9.1						2.09743
F09C12.8						3.64324
F09C3.2			2.07464
F09C3.4						-6.29337
F09C6.1					3.42091	16.1075
F09C6.2						3.68349
F09C6.3						4.44416
F09C6.4						6.71148
F09C6.5						6.74837
F09C8.1						-4.46627
F09E10.6						-5.232
F09E8.1						3.0773
F09E8.5						-11.9958
F09F3.5						-14.2957
F09F3.6						2.17538
F09F3.7			3.42904
F09F7.5						2.02705
F09F7.6						-3.50539
F09F9.4						-2.94178
F09G8.8						-3.25953
F10A3.11					-3.72264
F10A3.3			2.68246
F10C1.3						2.83125
F10C1.5					-2.53754	-6.69763
F10C2.7						-5.34821
F10D11.4						3.45741
F10D2.11			2.24818			4.11336
F10D2.4			4.65768
F10D2.5			3.05248			3.19408
F10D2.9						2.135
F10E7.1						-4.78952
F10E9.12						2.46752
F10F2.5						7.91156
F10F2.6						3.98774
F10F2.7						5.93904
F10F2.8						3.77584
F10G2.6					2.93761
F10G2.7						4.68529
F10G7.6						3.18015
F10G7.7						3.1566
F11A5.12				3.84451	24.2266	97.8916
F11A5.5						-4.3096
F11A5.9				-2.07152	-2.83456	-8.34403
F11C7.2						-4.56519
F11C7.3						-5.72888
F11D11.3				2.5266	6.46392	33.44
F11D11.6					6.5826
F11D5.5						-2.50459
F11E6.2						-2.63481
F11F1.7						-2.92838
F11G11.1						2.25101
F11G11.12			-3.1869
F11G11.2						2.33844
F11G11.3						4.03099
F11G11.4						4.12701
F11G11.5						2.18772
F11G11.8						3.32257
F11G11.9						4.50594
F11H8.3						-3.46049
F12A10.1			2.45716
F12A10.3						5.25483
F12A10.4						2.90618
F12A10.7						13.9544
F12E12.4						-4.11077
F12E12.5						-4.35816
F12E12.7					2.25933	2.97132
F13A7.1						5.07662
F13A7.11					2.07139	2.18413
F13A7.7						4.58785
F13B12.4						-3.60937
F13B9.8						2.65867
F13C5.1						2.18147
F13C5.2						-2.42832
F13D11.2						-2.95436
F13D12.9						2.97348
F13E9.11						-3.5394
F13E9.3						-2.00406
F13E9.5						4.2083
F13E9.6						-5.92708
F13E9.8						3.34773
F13G11.2						3.97444
F13H6.4					2.04607	2.36487
F13H8.12						2.71374
F14A5.1					3.24202
F14B4.1					-2.26613	-8.78596
F14B6.1			-3.93836
F14D7.1						2.86242
F14D7.7						2.35642
F14D7.8						2.59807
F14E5.3						3.07935
F14F7.4						3.23449
F14F8.4		-2.91473
F14F8.8			7.97517
F14F9.3					3.30743	7.40787
F14F9.4					3.19918	7.98741
F14F9.5						-2.2338
F14H12.3			3.29314			7.11027
F14H12.6						-5.11925
F14H3.2						3.71215
F14H3.7						16.0406
F15A2.1						-2.06016
F15A4.9					2.03686
F15B10.3						-2.97295
F15B9.1				2.19597	3.80251	6.2645
F15B9.2			2.17861		5.49018	6.06132
F15B9.7						-2.09589
F15B9.8					-2.03721	-2.27809
F15B9.9						-2.43752
F15D3.2						-5.62677
F15D3.4						3.1764
F15D4.5					2.52018
F15E6.2						-2.27347
F15E6.3						-7.71171
F15E6.4						-5.95148
F15E6.7					-3.14784
F15E6.8						-4.71797
F15H10.2			-3.01434
F15H10.5			16.6294			2.92227
F15H10.8	2.06942					-4.20116
F15H9.1						3.89566
F15H9.4					4.48084
F16B12.7					3.5238
F16B4.2						3.83544
F16B4.8						-3.7964
F16G10.5						5.40774
F16G10.9						7.24641
F16H6.10						3.19683
F16H6.3					-2.63353	-7.66397
F16H6.9						3.553
F17A2.13						-2.15184
F17A2.5						-2.15286
F17A9.4						2.48429
F17A9.5						-2.79833
F17B5.4					-2.31388	-2.57766
F17C11.6			2.78233			3.63987
F17C8.2						-3.26373
F17C8.5						3.68468
F17E9.1						-5.77778
F17E9.11						-3.64673
F17E9.2						-8.21284
F17E9.5						3.11901
F17H10.1						-2.07154
F18A1.1						2.70019
F18A12.1						4.26996
F18A12.4						4.10767
F18A12.5						2.3666
F18C12.4						2.70384
F18C5.10						2.36897
F18C5.4						3.97138
F18C5.5						-2.27046
F18C5.9					-2.4786	-4.61363
F18E2.1						-2.58761
F18E3.7					-2.32983	-2.29401
F18E9.5						-2.49653
F19B10.4					3.02097	9.5848
F19B2.5					2.31773	13.0526
F19B6.4						6.22707
F19C7.1						-2.24061
F19C7.2						3.03822
F19C7.4						2.86492
F19C7.5					2.41459	4.57421
F19C7.6					3.00607	4.70091
F19F10.1						-8.93054
F19F10.5						-8.61115
F19H6.3					10.3629
F19H6.5					3.24415
F20A1.8					2.04994
F20B6.6						3.2943
F20C5.7						-5.52355
F20D12.1						2.10365
F20D6.1						5.0649
F20D6.3						4.3876
F20D6.6						3.80894
F20H11.4						3.36762
F21A3.4						2.82948
F21C10.7						-2.14436
F21C10.8						2.18002
F21C10.9			14.2329			2.3088
F21C3.2			2.32885
F21C3.6						3.51288
F21D5.9						-3.59727
F21D9.1						-2.00218
F21D9.2						3.20279
F21D9.3						3.20388
F21E9.4			-2.1848
F21F3.2						4.15864
F21F8.11						5.62783
F21F8.2						-2.86087
F21F8.4		7.78243
F21G4.5						4.33754
F21H7.10						-2.98802
F21H7.2						2.53235
F21H7.3					-2.01032	-3.61739
F21H7.5						4.29867
F22A3.6						-12.3481
F22B5.3					-2.91283	-15.9803
F22B5.4						-3.56445
F22B5.5						3.72433
F22B7.7			2.48818
F22D3.4						2.69656
F22D6.1						2.0894
F22D6.10			-2.97353
F22D6.7						2.08394
F22D6.9						2.05471
F22E10.1					2.74	5.57097
F22E10.4			83.7361
F22E5.13						10.559
F22E5.6					7.51884	68.087
F22F1.1						-2.89174
F22F4.2						-2.79636
F22F7.6						-3.85786
F22G12.3						-2.00842
F22H10.1						5.0663
F23A7.5						-2.1887
F23A7.6						-2.13022
F23B12.1						4.53837
F23B2.7						3.67357
F23C8.7						3.06138
F23C8.8						3.83456
F23D12.1						-17.0735
F23D12.4						-2.26297
F23D12.5						-4.9652
F23F1.3						2.13942
F23F12.3						-5.22168
F23F12.4						-2.34124
F23F12.6						2.04475
F23F12.7						-2.76603
F23F12.9						-2.25039
F23H12.4						-3.46273
F25A2.1			2.06254			2.73174
F25B3.4						4.88733
F25B3.5						2.09013
F25B4.9						-4.24365
F25E2.2			-3.32657
F25E2.4						-2.92655
F25E5.4						2.75607
F25E5.5						2.37981
F25E5.8						-2.35522
F25F2.1						3.95785
F25F2.2						-2.08103
F25H5.7						3.3561
F26A1.10						2.3702
F26A1.3						2.53043
F26A1.4						5.05608
F26A3.5						3.64711
F26B1.4						-2.07182
F26B1.5						3.67447
F26D10.11						-2.49849
F26D10.12						-11.7556
F26D11.2						-4.46025
F26D11.6						3.81798
F26D2.10						4.40375
F26D2.12						-12.5519
F26D2.13					-3.90802	-15.4656
F26D2.14					-4.36961	-14.8269
F26D2.15						-3.17301
F26E4.5						3.94133
F26F12.2						2.4672
F26F12.3						-2.20221
F26F12.4						-2.25133
F26F2.2			18.8891
F26F2.5			5.90663		2.76074
F26F4.2						4.43198
F26G1.3						-5.94184
F26H9.8						3.97593
F27B3.6					2.62548
F27C1.1						3.06793
F27C1.3						4.24302
F27C1.8			-2.14155
F27C8.4		2.27638				-3.3577
F27C8.5						3.68923
F27D9.2			2.59938
F27E11.1						-2.64498
F27E11.3						-2.70715
F27E5.3						2.41755
F28A10.3						4.42486
F28A10.4						4.03665
F28A10.7						3.10122
F28B4.4						-2.83054
F28C6.1						-4.37497
F28D1.2						-2.96786
F28D1.8						2.95639
F28E10.4						3.52896
F28F8.2						-2.87697
F28G4.1						-2.59962
F28G4.3					-3.81226	-6.00117
F28G4.4					-2.79687	-3.67955
F28G4.5					-4.80141	-33.8696
F28H1.1			-2.12334
F28H1.5						4.10711
F28H7.3		2.4712				-3.70077
F28H7.6						2.52402
F29A7.2						-3.00849
F29A7.7		-3.67639
F29B9.7						3.40458
F29C12.1						-2.0907
F29D10.1						2.62779
F29F11.2						51.8732
F30A10.12						2.67411
F30A10.2						-2.21942
F30B5.1			-2.20744
F31D4.4						2.12576
F31D4.5					-2.63772	-6.99898
F31D4.8						2.38708
F31D5.6						-2.64482
F31E8.3						-3.76029
F31E8.5						3.55682
F31E9.4						-6.42169
F31F6.7						-5.23374
F32A11.3						3.7768
F32A5.4						2.47152
F32A5.5					-2.35125	-4.78786
F32B5.4						4.4938
F32B6.10						2.21648
F32B6.4						4.44435
F32B6.5						3.22055
F32B6.7						2.966
F32D1.4					-2.06812	-3.55242
F32D8.10			2.03459
F32D8.12						-3.35868
F32D8.3						-3.64283
F32D8.8						-3.86701
F32D8.9						-2.10625
F32G8.2						-5.88128
F32G8.3			3.18325
F32G8.6						-2.09453
F32H2.6						-2.03533
F32H2.7						4.42986
F32H5.1		2.52205
F33A8.7						-2.11397
F33C8.4						-2.10272
F33D11.1						2.59976
F33D11.2						4.81729
F33D11.7						3.63886
F33D4.1						2.11955
F33E2.4						3.10925
F33E2.5						-4.02237
F33H12.2						41.6408
F33H12.4					4.91482	51.6456
F33H12.5					6.50769	24.7921
F34D10.2						2.32296
F34D10.8						2.77293
F34D6.1			-4.82104			-2.85908
F35A5.5						-2.08917
F35B3.1			2.35788
F35C11.2						4.21549
F35C11.3						4.18081
F35C5.1						2.33241
F35C5.12						-2.38404
F35C5.2						-2.04711
F35C5.5		2.23522				-2.11177
F35C5.7		3.15662
F35D11.1						2.0005
F35D2.3						-4.58122
F35E12.2					16.1276	4.96357
F35E12.5			6.88295	4.02355	16.8096	32.0249
F35E12.7						-4.8506
F35E2.2						-6.7261
F35E2.3						3.0339
F35E2.5					2.96604	3.46096
F35E2.8						-3.29473
F35E2.9						4.29455
F35E8.1						10.9598
F35E8.10					7.08359	8.08776
F35E8.2			-2.41621
F35E8.8					2.82663
F35F10.7						2.48677
F35H8.4						2.52371
F35H8.7						-3.63545
F36A2.10						3.15904
F36A2.11						3.60899
F36A2.12						4.07137
F36A2.3						2.43618
F36A4.2						3.21273
F36A4.3						3.97539
F36A4.4						2.94367
F36A4.6						-3.22614
F36D1.2			4.89166
F36D1.4						3.54678
F36D1.6						4.6112
F36D3.4						2.99458
F36D3.5						3.90906
F36D3.8						3.86237
F36D4.1						2.51958
F36F12.1						-2.39488
F36F12.7						2.84345
F36G3.3						4.65086
F36G9.12			2.54755
F36G9.13						4.49232
F36G9.15						2.66421
F36G9.7						-3.15439
F36H1.11					-2.01466	-4.32607
F36H1.3						3.39046
F36H12.11						3.93144
F36H12.13						2.82851
F36H12.14						3.45906
F36H12.15						-4.57547
F36H12.16						-4.39608
F36H12.17						-4.54984
F36H12.3						3.45227
F36H12.4						2.90049
F36H12.8						4.38582
F36H12.9						4.49818
F36H5.4						-4.29677
F36H5.5						-2.35549
F36H5.6						-5.43021
F37A4.4						3.41557
F37A4.5						2.75408
F37A8.1						2.50853
F37A8.2						3.74033
F37B1.1					3.49847	9.87907
F37B1.2				2.07627	6.98997	39.0704
F37B1.3					5.48653	28.1542
F37B1.4			2.93695
F37B1.5			2.31509		4.25552	5.77852
F37B1.8				-4.16871	-5.91553	-5.44436
F37B12.2			2.07376
F37B4.7					-2.16994	-7.92021
F37C12.10						-2.25001
F37C4.6						-2.08598
F37C4.7						2.20883
F37E3.3						4.10627
F37F2.3					6.89038	25.7973
F37H8.2						2.78703
F37H8.4						2.92885
F38A1.14						-5.97975
F38A5.11						2.94746
F38A5.6						4.2352
F38A5.8						2.79674
F38B6.5						-2.63705
F38B6.6						-2.19969
F38E1.3						3.69406
F38E11.12			2.65445
F38H4.2						-2.27246
F38H4.4						4.0155
F38H4.5						2.35236
F38H4.6						3.96933
F39B2.3						2.5155
F39D8.3						-2.55381
F39E9.4						3.3459
F39G3.2						-3.05889
F39G3.6		3.27222
F40A3.6						-2.64218
F40B5.1			2.33119			-4.94392
F40B5.2						2.14359
F40B5.3						4.02028
F40C5.1						-11.5537
F40C5.2						3.5767
F40E10.1						-10.7127
F40E12.2						7.07139
F40F4.1			-3.45721
F40F4.3						-2.1853
F40F4.5						-2.21662
F40F8.3			-2.64128
F40F9.3						4.57145
F40F9.9						-2.01514
F40G12.10						3.76768
F40G12.7						3.31236
F40G9.5						-2.13477
F40G9.6						-2.39449
F40G9.9			-3.49654			-2.25288
F40H6.1						4.35466
F40H6.4						-2.53744
F41A4.1					-2.07199	-3.34443
F41B4.3			2.22139			4.12806
F41B5.10						2.42483
F41B5.2			2.34079			3.15128
F41B5.7			2.89988
F41C3.1			3.80318		2.83128
F41C6.4					-2.34654
F41D3.10					2.39368
F41D3.11					2.03211
F41D3.9						-3.00059
F41E6.5					-3.26363	-5.96712
F41E7.9						-2.35941
F41G3.12						-2.89221
F41G3.15						-2.4179
F41G3.3						-2.33349
F41G3.4						3.2017
F41G3.5						3.61124
F41H10.8		2.09456				-2.11278
F42A10.3						-2.44105
F42A10.6		2.38279				-4.08368
F42A10.7		2.87418			-2.667	-2.54562
F42A10.8						-3.08103
F42A9.3						3.84872
F42A9.7						3.54359
F42C5.3			2.59076	2.0051		2.73356
F42C5.5						3.23713
F42E8.1						3.51647
F42E8.2						2.88732
F42F12.2			3.19616
F42G2.4					2.14168	3.69964
F42G2.6						-4.12057
F42G8.9						3.20823
F42H11.1						3.92444
F43C11.3						-2.59158
F43C11.8			2.00769
F43D2.3						2.00783
F43D9.1					-2.28306	-3.14893
F43E2.3						-2.38039
F43E2.4						2.80874
F43E2.5			2.72307
F43E2.9						-2.69495
F43G6.5			-4.01913
F43G6.6						3.62208
F43G9.11			-2.04302			-5.20608
F43G9.12						2.08969
F43G9.6						2.66111
F43G9.8						2.94811
F44A2.3			2.5014
F44A6.2						-2.29866
F44B9.2					-2.13509	-2.67788
F44C8.3						3.30227
F44D12.3						2.37803
F44D12.4						2.79195
F44D12.6						2.55974
F44D12.8						3.73779
F44E5.3						-5.29423
F44E5.4						6.96037
F44E7.6						4.32645
F44E7.8						2.28967
F44F1.1						5.23119
F44F1.3						3.43082
F44F1.4						-2.0465
F44F1.6						-3.17586
F44F1.7						-8.52165
F44F4.10						3.27821
F44F4.3						2.50497
F44G3.10			2.78588
F44G3.7						4.26047
F44G3.8					3.20447	2.77317
F44G4.5						3.05476
F45B8.2					2.63009
F45C12.11						-4.5217
F45C12.13						-4.65361
F45C12.6						-4.81147
F45D11.10						-3.57639
F45D11.13						-2.54817
F45E1.1						-2.15711
F45E1.3						-2.24598
F45E1.4						-2.19346
F45E10.2						-2.69172
F45E4.1					3.17548	7.93429
F45E6.6			-3.90729			-3.89181
F45F2.5					2.61965	8.53832
F45G2.1						-2.95161
F45H11.1						-3.19322
F45H7.4						-2.26101
F46A8.6						4.1599
F46A8.9						6.5397
F46A9.2						3.82135
F46B3.1						-3.05248
F46B3.17						-97.4053
F46B3.4						3.11593
F46B6.10						4.27121
F46B6.8					-2.28176	-6.36526
F46C8.2						-3.91927
F46E10.11			3.53007
F46E10.2						-9.72783
F46F3.1						-3.06273
F46F5.1						4.04195
F46F5.14						2.82265
F46F5.15						-2.70144
F46G10.1						-2.63039
F46H5.6						-12.9982
F47B3.1						4.04775
F47B3.4						4.1706
F47B3.7						4.8208
F47B8.11						4.09322
F47B8.2			2.21241			2.009
F47B8.3						2.59292
F47B8.4						2.30824
F47B8.7			3.44763
F47C10.6						4.96601
F47C12.2						-6.19277
F47C12.4						4.44612
F47C12.8					-2.0041
F47D12.5						-2.19382
F47D12.7						3.28528
F47E1.4					-3.6057	-23.0223
F47G4.3					2.45733
F47G4.4						-2.24623
F47G4.6						-3.77049
F47G6.3						3.58157
F47G9.3					-2.06289	-3.56499
F47H4.10						3.19912
F47H4.9						2.05756
F48A9.3			2.14777			2.61199
F48C1.7						3.55732
F48C1.9					17.0914
F48C11.1						2.57207
F48C5.1			2.20353
F48D6.3						-2.75381
F48D6.4						-2.534
F48F5.1						3.52966
F48F7.2						2.64731
F49A5.9						-2.4466
F49B2.2						-2.00476
F49B2.3						-3.31117
F49C12.10					-2.39608	-2.85592
F49C12.15						3.76901
F49C12.7					-3.13945	-3.79933
F49D11.6						-3.26778
F49D11.7						2.32163
F49D11.8						2.43766
F49E11.7						2.42629
F49E11.9						-7.40314
F49E12.10			3.83238
F49E12.2						-2.03027
F49E12.4						2.7262
F49E12.9		2.25424
F49F1.12						3.85493
F49F1.6			2.2266
F49F1.7		2.10796				-3.74838
F49H12.2						6.15486
F49H6.1			6.57337
F49H6.12		-3.70748
F49H6.3						2.83243
F49H6.5			3.83266
F52A8.3						-2.29573
F52B11.5						2.96332
F52B11.6						-4.47245
F52C6.5						12.2095
F52D10.5						2.25737
F52E1.7						4.36788
F52E1.8			2.84791
F52E10.5					-2.69516	-4.91182
F52F10.4					3.29564
F52F10.5					2.25379	2.26331
F52F12.5						4.21191
F52F12.6						-2.60281
F52F12.8						3.38498
F52H2.2						-2.34536
F52H2.4			2.654
F52H3.6						3.14107
F53A9.3						-3.04955
F53A9.4						-2.46507
F53A9.8						-3.41894
F53A9.9			2.91061
F53B2.2				2.1604	5.3278	15.4924
F53B2.4						2.35593
F53B2.5						3.63582
F53B2.6						-3.12812
F53B2.8						3.99262
F53B3.3						-3.06399
F53B3.5						-3.12443
F53B6.4						3.76379
F53B6.7						2.67624
F53B6.8						2.99139
F53C11.1						3.08715
F53C3.1						4.01613
F53C3.12						-2.35393
F53C3.13						2.01101
F53C3.6			2.54197
F53F1.5						-2.0103
F53F1.6						-2.51768
F53F4.4						-4.07418
F53F4.7						-91.0321
F53F8.1					-2.30692	-4.75323
F53G2.1						-2.94087
F53H8.1						-2.12875
F54B11.2						-12.87
F54B11.5						2.32891
F54B3.2						2.73362
F54C1.1						-2.99356
F54C1.8						2.99531
F54C1.9						3.25654
F54C9.4			-2.31613
F54D1.1						3.48656
F54D10.2			3.60189
F54D11.3					2.296	2.51518
F54D5.4		2.07625				-2.47816
F54D8.1						-6.18958
F54E2.1					2.57691	5.48642
F54E2.2					-2.33588	-9.8811
F54E7.5			-5.11578
F54F11.1						-2.18062
F54F12.1						4.1153
F54F3.1						-2.50991
F54F3.3		3.7869				-4.2868
F54F7.1						-2.42463
F54F7.2					2.8528
F54G8.2					-3.63498	-3.89275
F54H12.5						2.5229
F54H5.2						2.1119
F54H5.3						2.63175
F55A11.11						3.41341
F55A12.6			2.00096
F55A12.7						2.05041
F55B11.3						-3.81527
F55C10.4		2.4295
F55C12.6						-2.55395
F55C12.7						2.56032
F55C5.10					-2.39388	-14.4616
F55C5.2						26.6508
F55C5.6						-5.22803
F55C9.1			-3.37051			-2.70591
F55C9.10						-2.68036
F55C9.4						-4.58585
F55C9.5			-2.95458
F55C9.6						-2.19252
F55D12.6						3.76902
F55F3.2						-2.49612
F55G1.1						-2.50525
F55G1.11						-2.73202
F55G1.15		2.31773
F55G11.2		3.62962	4.56635
F55G11.4						-6.25919
F55G11.5					-4.06189	-7.77411
F55G11.6			4.39285
F55G7.2						-2.94999
F55H12.5						4.01716
F56A11.3						-2.6853
F56A11.6						4.5133
F56A12.1						-2.87201
F56A3.5					-2.80322
F56A4.10			3.32932
F56A4.2		10.6194
F56A8.8			-2.82943
F56B3.6						3.33878
F56C11.6						2.45294
F56C3.4					2.54713
F56C3.9			2.10689
F56C9.7		2.1246				-3.25128
F56D1.6			2.92597
F56D2.5					2.41265	6.55335
F56D5.1					-3.34172	-22.665
F56D5.2						2.59948
F56D5.3			2.47666	2.19621	5.03151	7.02681
F56F3.4						3.51663
F56F4.1						-9.14985
F56F4.3						4.04669
F56G4.2						-3.17451
F56H1.3						5.24479
F56H11.1			2.48749
F56H6.1					2.20282
F56H6.13			2.10581
F56H6.2					3.8374	3.32766
F57A10.1					-2.99448	-4.87642
F57A10.5						-2.02608
F57A10.6					-2.04243	-2.17182
F57B1.6						-5.26402
F57B7.4						-2.08534
F57B9.3					3.07816	16.2832
F57B9.8						4.11011
F57C12.3					-2.02486	-2.17949
F57C12.4			2.31313			7.47643
F57C12.5			2.46208
F57C7.2						2.14026
F57C9.1						2.05061
F57E7.1						3.85421
F57E7.2			3.20237
F57F4.1						4.57846
F57F5.1		2.15001				-2.76725
F57G4.1					4.61401	4.91219
F57G4.4					2.37775
F58A6.5						3.25644
F58B3.3						-4.61483
F58B3.9						-5.75976
F58B4.1			2.2532
F58B4.4						6.40868
F58B6.3						-2.08839
F58D2.1						-9.33379
F58D2.2						3.04148
F58D5.7						4.50157
F58D5.8						2.91439
F58E1.10			-4.32121
F58E1.12						-2.58185
F58E1.14						-5.51856
F58E1.5			-3.6847			-2.73028
F58E1.9						-3.02542
F58E10.2						-7.24488
F58E10.4			2.22132			6.80705
F58E2.3						-2.13936
F58E6.1						-2.35556
F58E6.3					-2.52727	-12.5034
F58E6.4		2.32716
F58E6.5						3.56748
F58E6.6					3.01613
F58E6.7		2.05044
F58F12.3						3.6402
F58F6.1						-2.29546
F58F9.2						2.05556
F58F9.3						2.50248
F58G1.3						3.91934
F58G1.9						2.05984
F58H1.5						-2.00419
F59A1.13						-4.54359
F59A1.15						3.22603
F59A3.8						4.19094
F59A6.2						3.2546
F59A6.4						3.79417
F59A7.2						5.11089
F59A7.7						2.54784
F59A7.9						2.66228
F59B1.10					3.07382	8.90585
F59B1.8					2.15037
F59B2.6					2.075
F59B2.8						-2.68324
F59B2.9					-2.10527	-3.28585
F59C6.2						3.5061
F59D6.2			2.26723
F59D6.3						-2.60296
F59D8.1						-3.02696
F59D8.2			-3.15651			-2.0223
F59G1.2						3.58514
F59H6.3						2.56709
F59H6.4						4.23029
F59H6.7					2.26592
H01G02.1						3.20954
H02I12.4					-3.50921	-31.2194
H02K04.1						-10.2054
H03G16.4						-2.2496
H03G16.5					2.47546
H04M03.1						4.89832
H04M03.4						-2.06923
H05L14.1						4.41316
H06A10.1						-2.2166
H06A10.2						-5.36255
H06H21.9						3.9278
H06I04.5						5.21105
H06I04.6						2.46619
H06O01.4						4.18418
H08M01.1						3.57025
H09F14.1			3.72405
H12D21.1						2.56651
H12D21.2						2.03068
H12D21.4						-20.8235
H12D21.7						-3.89751
H12I19.5						-6.13159
H13N06.6						-2.09469
H14E04.3			2.37858
H16D19.4						2.21211
H17B01.2			-2.7967
H20E11.2			4.09267
H20J04.1						4.04713
H21P03.1						2.55608
H23L24.2						4.1112
H23L24.5			2.60196		21.5101	35.3211
H23N18.1			4.59613
H23N18.3			6.25327			3.10985
H27M09.4						-7.02548
H27M09.5						5.7749
H32C10.1						3.43466
H32C10.3						3.18717
H32K16.2					-2.21319	-2.46575
H34I24.1						3.90681
H36L18.1						-2.64285
K01A11.4						3.55861
K01A2.10			2.39628
K01A2.11		2.58537			-2.03012	-2.6752
K01A2.3						-3.3749
K01A2.7						-2.13693
K01A2.8						-2.6425
K01A2.9						-3.45348
K01A6.4			6.42332
K01A6.5						2.55661
K01C8.1						-3.15127
K01C8.2						-2.44082
K01C8.8						2.04554
K01D12.1	2.14006					-3.9978
K01D12.10						-17.5188
K01D12.11					4.51912	37.1495
K01D12.15						3.01351
K01D12.3	2.04408					-3.74169
K01D12.7						3.07162
K01D12.8						-4.2078
K01D12.9					-2.18114
K01H12.2						2.53233
K01H12.4						4.0388
K02A2.2						-2.19732
K02D7.2						-2.21743
K02D7.3						-15.7249
K02D7.4		2.05496
K02E10.4						-2.15784
K02E10.6						-2.13345
K02E10.7			2.40706
K02E11.1						3.92668
K02E11.5						-2.85714
K02E11.7						-3.50566
K02E11.9						-3.37856
K02E2.8						-3.09154
K02E7.1						-3.74159
K02E7.5						-2.98784
K02E7.9						-3.76352
K02F3.3						-2.53627
K02F3.8					-2.32302	-2.85694
K02F6.2						2.76263
K03A11.1					-2.01611	-3.19354
K03A11.4						-2.50023
K03B4.7			2.11628
K03B8.11			-6.04323		6.26545
K03B8.7						-31.7146
K03D10.1						-2.12906
K03E6.4						-2.26676
K03H1.1						4.36115
K03H1.12						3.16045
K03H1.8						3.98933
K03H1.9						2.69715
K03H6.2					-2.2939	-6.30867
K03H6.4					-2.5802	-7.99233
K04A8.10					2.2708	6.64643
K04B12.2						-2.29699
K04F1.9			2.01735		3.22812	2.99841
K04G2.4						2.59186
K04H4.5						4.23691
K05B2.3						-2.09865
K05B2.4			2.19049
K05C4.9						-3.19116
K05F1.2						2.33765
K05F1.3						3.88805
K05F1.5						-2.0931
K05F1.7						2.22076
K05F1.8						3.33466
K05F1.9						3.84051
K05F6.1						-4.84642
K05F6.2			-3.82499		2.45722
K05F6.4			-5.17004
K05F6.9						-6.11057
K06A1.2						3.22691
K06A1.3						-4.11421
K06A4.3					-2.10317	-2.92829
K06A4.4						-3.30697
K06A4.6						2.132
K06A4.7						-3.0111
K06A5.2						3.20733
K06A5.3						3.15872
K06A9.1						-3.04076
K06B4.2					-2.11336	-2.90555
K06B4.4						2.77732
K06H7.8						5.0823
K07A1.14						4.32619
K07A1.4						2.78651
K07A1.5						4.2335
K07A12.5						2.00497
K07A3.3						4.69519
K07B1.1						2.25797
K07B1.8			2.21739			2.92114
K07C11.7						-2.80661
K07C6.5					-2.36586	-2.45151
K07D8.1						-2.01279
K07E12.2						2.20544
K07E3.2						-2.0091
K07F5.11						2.1357
K07F5.4						2.60425
K07F5.6						3.53895
K07F5.8						2.68924
K07H8.6						-3.38917
K08A2.2						2.99112
K08A8.2						-2.12255
K08B4.2						-8.09222
K08B4.3					2.2483	3.25906
K08B4.4			2.10386
K08C7.5			-3.66692
K08C9.2						3.84812
K08D10.7						4.08282
K08D10.8						4.25749
K08D8.5					-3.09343	-6.53952
K08D9.2						-14.9255
K08D9.6						-10.5701
K08E4.5						2.40844
K08E7.4						2.77828
K08E7.7						6.23007
K08F4.5						4.0367
K08F4.6						2.395
K08F4.7			2.12433	2.35129	4.44196	10.0342
K08F4.8						2.07141
K08F8.2						-2.68042
K08F8.5						2.5649
K08H2.1						-4.32192
K08H2.2			-3.86019
K08H2.4						-2.92373
K08H2.5						4.90949
K09A9.1						3.24832
K09B11.10						-3.0027
K09B11.5						3.58992
K09C6.1						2.21598
K09C6.2						2.94251
K09C6.7						3.60434
K09C6.9					-2.26926	-2.30212
K09D9.1					2.13291	4.04569
K09D9.11						2.83163
K09D9.9						-7.47703
K09E10.1					2.05053	3.30462
K09E10.2						3.20057
K09E4.1						3.19068
K09F5.2						-15.9321
K09F5.5						2.23434
K09F6.10						8.27318
K09F6.3						3.97788
K09F6.8						-3.15128
K09F6.9						8.21578
K09G1.2						4.02427
K09H11.7					3.18805
K09H9.3			-2.55091
K10B2.2		2.91867
K10C2.3		2.58158
K10C9.7						3.28024
K10D11.1			5.03305
K10D11.2					-3.21267	-3.63308
K10D6.3						2.28433
K10G4.5					2.75098	4.75572
K10G6.4						-4.20326
K10H10.3			2.73037		5.51532	6.56967
K10H10.6			2.66913		5.35141	6.45471
K10H10.7						2.63918
K11C4.1						4.434
K11C4.5			-2.59777
K11D12.12						2.01901
K11D12.3			2.37908			3.47151
K11D12.4					-3.73356	-3.44871
K11D12.5						2.31145
K11D12.7						-2.46335
K11D9.1						2.17177
K11E4.4						-2.14029
K11G9.6		11.6914	3.76922
K11H12.5						-3.80828
K11H12.8						3.33171
K11H3.2						2.46997
K12B6.2			2.03073			2.36773
K12B6.3						-4.32823
K12D12.3						-35.9551
K12H4.7		3.47919
K12H6.7						-3.11227
LLC1.2						-2.40717
M01B2.7						-4.06417
M01D1.1			-2.23027
M01D1.10						-2.95935
M01D1.2		3.15977				-4.00702
M01D1.3						-3.31872
M01D1.8						-2.43736
M01E5.6						-4.34032
M01G12.12			2.26251			6.64188
M01G12.2			4.64767
M01G12.5			4.34484
M01G12.7					5.76299	46.8544
M01G12.9						5.99389
M02B1.4						4.09549
M02D8.4	2.13834
M02G9.2						-3.13384
M02H5.1			2.01198
M02H5.5						2.18463
M02H5.6						2.42128
M02H5.8						-3.20324
M03A1.3			4.07319			2.70326
M03B6.3					-2.125	-2.14536
M03E7.3						3.8115
M04C3.1						2.43292
M04C9.3						-2.0593
M04D8.3						-3.97343
M04D8.5						2.95087
M04G7.2						2.06784
M05B5.1						4.8261
M05B5.3						3.37237
M05D6.1						4.51183
M110.7						4.18177
M116.1						-2.80691
M117.4						2.53267
M151.5			-4.61018
M151.6						-2.32598
M153.3					-2.33733	-3.93844
M162.5			2.02259		2.775	6.47479
M162.7						4.63321
M162.8			2.46898
M163.3						-2.99986
M176.1			2.13539			4.10874
M195.1			-2.81398
M195.2						-2.9008
M199.7				3.9572	4.90812	4.05412
M28.4						3.54909
M28.7						-2.43415
M60.7			2.10979			5.24499
M7.7						3.19916
M70.1						3.89192
M70.3						4.13539
M88.1						3.35921
M88.3						3.32565
PAR2.3						2.1722
PDB1.1		2.3264
R01E6.3					-2.28601	-2.70121
R01H2.2						3.91569
R02C2.1						-2.81289
R02C2.2			-3.03169
R02C2.6			-3.96273
R02D3.6						-43.3571
R02D5.7						4.59786
R02F2.5						2.73687
R03C1.1						-3.41024
R03D7.5						2.24581
R03D7.6					3.15089	11.8485
R03D7.8						4.15067
R03H10.1						-2.40918
R03H10.6					2.14252
R03H4.5						-25.4043
R04B5.1						2.14821
R04B5.11						3.25097
R04B5.4			2.17228
R04E5.10						-2.04723
R05D3.3						2.25116
R05D7.2						3.67353
R05D8.10						-2.62103
R05D8.11					-7.81098	-93.2486
R05D8.7			2.15925			4.20864
R05F9.5						2.30747
R05G9R.1					-2.49584	-10.4113
R05H10.1			4.67448			2.38886
R05H10.5						2.60713
R05H10.7			5.99107
R05H5.2						3.18269
R06A4.6						-3.04445
R06B10.1						6.0943
R06B10.2						3.55811
R06B9.1						5.05311
R06C7.3						-2.81911
R07B1.2			2.32011			2.38802
R07B1.3					2.19587
R07B1.9						-2.5602
R07B5.5			2.27205
R07B7.15			2.38453
R07B7.5						-2.50881
R07C3.1						-5.56625
R07C3.11						-5.22695
R07C3.13						6.62366
R07C3.4						2.85648
R07C3.5						-7.18764
R07C3.6						-3.48877
R07C3.9						-3.62074
R07E3.3						-5.33928
R07E3.4						2.79618
R07E4.1						-2.3533
R07E4.2						-2.99509
R07E5.10						2.06896
R07E5.15						3.73107
R07E5.6						3.56882
R08A2.1						3.97831
R08A2.2						3.7375
R08C7.13						-3.64727
R08C7.4					-2.03932	-3.54487
R08C7.5						3.13263
R08C7.6						3.54669
R08C7.8						3.47205
R08C7.9						-2.6289
R08E3.1						-2.35285
R08E3.2						-3.1346
R08E5.1						-4.98312
R08E5.2						-2.06365
R08E5.3						-2.78831
R08F11.3					2.86028	8.77392
R08F11.4						4.44656
R08F11.5			2.77568
R08F11.7						-3.00481
R09A1.2						2.62247
R09B5.12						2.40454
R09B5.4						-2.20789
R09D1.11						-2.56003
R09D1.2						2.7564
R09D1.5			4.40463			5.02349
R09E10.1						2.85324
R09E10.3						4.29841
R09E10.5						-14.905
R09E10.6						3.40573
R09E10.9						4.03971
R09E12.3						2.17532
R09H10.1			2.11268
R09H10.3						-2.51311
R09H3.3					3.08626
R102.10						3.64555
R102.3						2.2941
R102.5						2.07512
R102.8						2.43722
R10D12.10						2.11055
R10D12.6			9.78593
R10E4.3						2.26568
R10E4.6						-2.04269
R10E4.7						2.56696
R10E8.4						38.5539
R10E8.8						4.50874
R10E9.2						3.58148
R10F2.6						2.81141
R10H10.2						3.2828
R10H10.3		2.61952
R119.7					2.0545
R11A8.8						4.31221
R11E3.1						3.97257
R11E3.2						-2.38469
R11G1.2						-4.43147
R11G11.6					2.5053	6.56851
R11G11.7			3.33536			7.53909
R12A1.4		2.20858
R12B2.3						2.39479
[truncated: 1,209 more rows]
