# Supplementary material for: Comparative toxicogenomic responses of mercuric and methyl-mercury
Source: BMC Genomics. 2013 Oct 11;14:698. doi: 10.1186/1471-2164-14-698 (PMC3870996; doi:10.1186/1471-2164-14-698)
Supplement: Additional file 3: Table S5 — A list of the genes contained in the different EPIG patterns. [file 1471-2164-14-698-S3.xlsx]

## Sheet: EPIG Pattern 1
Sequence Name	Gene Name
B0024.15
B0240.3	daf-11
B0303.11
B0304.9	sra-36
B0336.11
B0395.3
B0416.6	gly-13
B0478.1	jnk-1
B0491.5
B0495.4	nhx-2
B0513.5
C01B7.7
C02C2.3	cup-4
C02D5.2
C03A3.3
C04F5.3	unc-46
C04G6.1	mpk-2
C05A2.1	pph-1
C05D10.2
C05E7.1
C05G5.1
C06A8.8
C06E1.4	glr-1
C06E7.2
C06H2.1	atp-5
C07D10.1
C07H6.7	lin-39
C08H9.7
C09F12.2
C10F3.2	dhs-16
C10F3.7
C11D2.6	nca-1
C12D5.5
C13C4.6
C14A11.7	ssr-2
C14B9.1	hsp-12.2
C14B9.3
C14C11.3	hex-2
C15A11.7
C15B12.4
C15C8.5
C16B8.2
C16E9.1
C17G10.7
C17H11.1
C18B2.2
C18E9.5
C18F10.2
C18H9.6
C23H3.7	tre-5
C24A3.2
C24B5.3	ptr-1
C27C12.7	dpf-2
C28D4.1	nhr-100
C28F5.2	glb-9
C29F5.7	glb-10
C29F7.3
C29H12.3	rgs-3
C30F2.3
C30F2.4
C30F8.2	vha-16
C30H6.7
C31H5.1
C32A3.1	sel-8
C32C4.1
C33C12.10
C34C12.5
C34C6.3
C34F6.10
C34F6.8
C35C5.10
C35D10.12
C37C3.11
C37E2.1
C39E9.10
C43H6.7
C44B7.6
C44B7.8	pmp-1
C44B7.9	pmp-2
C44C1.3	ncs-1
C45G9.11
C46H11.10
C46H3.3
C47E12.8	dhp-2
C48D1.3	cho-1
C49C8.4	cyp-33E1
C49C8.5
C49H3.11	rps-2
C50F4.1
C50H11.15	cyp-33C9
C50H2.3	mec-9
C52E4.2	mif-2
C53A5.5
C53B4.7	bre-1
C53B7.7
C53D6.2	unc-129
C54D10.9
C56E6.6
D1007.15
D1022.8	cah-2
D1025.6	nspc-16
D1044.7
D1086.5
D2085.7
DH11.1
DH11.3	pgp-11
E02H4.1	del-1
E03A3.6	unc-79
E03G2.3	mec-5
F01D4.7	srb-17
F01E11.4	tsp-16
F02D8.4
F07D10.1	rpl-11.2
F07H5.2	sgn-1
F08B12.3	slo-2
F08B6.2	gpc-2
F08C6.7	unc-98
F08D12.3
F09C3.2
F09E5.3
F09E8.7	lev-1
F09F7.2	mlc-3
F10G8.4
F10G8.8
F11A10.6
F11C1.2
F11E6.1
F12B6.3	lgc-51
F13C5.5
F13D11.3
F13E6.2
F13G3.12
F13G3.8	eat-5
F13H6.3
F14D12.5	sulp-2
F15A2.2	tre-4
F15A8.4
F16D3.7	ser-5
F17C8.6
F18E3.7
F20D12.3	bbs-2
F21A3.6	glb-14
F21D12.1	nhr-21
F21F8.4
F22B7.10	dpy-19
F23F1.6
F25B4.1
F25C8.3	unc-80
F25F8.1
F25H5.1	lim-9
F25H9.1
F27C1.7	atp-3
F27C8.2
F27D9.1	unc-18
F29B9.11
F29C4.2
F31C3.6
F31D4.7	twk-35
F31E8.2	snt-1
F32A7.6	aex-5
F32H2.9	tba-6
F33C8.4
F33D11.5
F33G12.6
F35A5.1
F35C5.5	clec-62
F35G2.2
F35H12.6
F36F2.1
F36F2.5	tax-2
F36H1.6	alh-3
F36H12.1
F36H2.3
F36H5.1	math-26
F36H5.2	math-27
F38E11.6
F39C12.1
F40F9.7
F40F9.9	aqp-4
F40G12.6
F41B4.1
F41D9.1
F41F3.7	srx-73
F41G3.10
F41G3.12	agr-1
F41G4.3	sto-5
F42A10.7
F42F12.9	nspc-10
F42G9.5	alh-11
F42G9.8	tpst-2
F44D12.1
F44F4.1
F45E4.7
F45G2.2
F45H10.3
F46C5.2
F46F6.4	dyf-6
F46H5.5
F47B10.1
F47B8.7	srm-4
F47D12.1	gar-2
F49E10.1
F49E12.12
F49E2.4	glb-17
F49H12.1	lsy-2
F49H12.6	acl-4
F53A3.1
F53B6.2
F53B7.2
F53B7.4
F53C3.12	bcmo-2
F54E4.3
F54F3.4
F55B12.1	ceh-24
F55G1.15
F55H12.3
F56A4.2
F57A10.1	str-9
F57F5.2	gcy-33
F58G6.4	acc-1
F59C6.3
F59D6.3
F59D6.4
F59E11.5
H12D21.9
H14N18.1	unc-23
H19N07.4
H32K16.1
K01A2.11	cbn-1
K01A2.5
K03A1.4
K04F10.2
K04G11.5	irk-3
K05F1.6
K05G3.3	cah-3
K06B4.2	nhr-52
K07A12.6	hot-5
K07C11.8
K08E7.6
K08F8.1
K08F8.7
K09A9.5	gas-1
K09D9.13	srw-89
K09D9.2	cyp-35A3
K10C3.3	zig-1
K11D12.4	cpt-4
K11G12.7	acr-3
K11G9.6	mtl-1
K12B6.4
K12H4.7
LLC1.3
M01D1.2	math-34
M01G12.1	sri-14
M02H5.1	nhr-99
M03D4.4
M04G12.3	gcy-34
M153.1
M6.1	ifc-2
R01E6.3	cah-4
R02F2.8
R04F11.2
R06C7.3	dhp-1
R07B1.6
R07B7.9
R08F11.5	srw-7
R10E11.2	vha-2
R10E11.5
R10H10.3
R12A1.4	ges-1
R12H7.1	unc-9
R13A1.4	unc-8
R52.8	math-36
R57.1
R90.1
T01D3.1
T03F6.4
T04F8.1	sfxn-1.5
T05C12.11
T05H10.8
T06C12.10	cgt-1
T06C12.2	str-57
T07C12.9
T07G12.5
T08B1.2	tnt-4
T08G5.1
T08G5.10	mtl-2
T09B4.7
T09D3.4	nhr-216
T10E9.7	nuo-2
T10G3.2
T11G6.3
T12A2.11	srg-5
T12A2.15
T12B3.1
T12B3.3
T13A10.12	srv-32
T13A10.14	srv-28
T13H5.3
T14B4.5
T14D7.1
T14E8.2
T16H5.1	inx-19
T18D3.2	odr-7
T19C3.1
T20B3.14
T20B3.2	tni-3
T20B5.2
T20G5.6	unc-47
T20H4.5
T21B4.7	srh-69
T21B6.3
T21D12.4	pat-6
T22B2.4	sup-12
T22C8.6
T23D8.2	tsp-7
T23F11.1
T23G5.5	dat-1
T23H4.1	inx-20
T24B8.5
T24E12.6
T25B9.10
T25C8.2	act-5
T25F10.4
T26C5.5
T27A3.1
T27C10.2	srt-62
T28B4.1
T28D9.7
T28F3.8
VC5.3	npa-1
W01C8.5
W02A11.2
W02G9.4
W03C9.6
W03F8.9	gpa-18
W06B4.2
W06D12.5	twk-33
W06H8.8	ttn-1
W07B3.2	gei-4
W07B8.3
W07B8.4
W07B8.5	cpr-5
W07G4.1
W07G4.5
W07G4.6	srr-1
W09B12.1	ace-1
W10C8.1	ccb-2
Y105C5B.6	srv-15
Y108G3AL.3
Y110A7A.6
Y113G7A.5	lgc-55
Y119C1B.10
Y18D10A.25	fkb-8
Y18D10A.4
Y22F5A.3	ric-4
Y24D9A.8
Y32B12A.5
Y34B4A.4
Y37D8A.23	unc-25
Y37E11AR.5	ugt-45
Y37F4.6
Y38E10A.5	clec-4
Y39B6A.1
Y39E4B.8	zig-8
Y40C5A.2	ocr-4
Y40H7A.8	srg-51
Y41E3.3
Y43F8B.1
Y45F10B.10	qui-1
Y45G12B.1	nuo-5
Y46C8AL.3	clec-70
Y48C3A.3
Y49A10A.1
Y51H4A.24
Y51H7BR.7
Y53C12A.2	glt-5
Y53F4B.2	elo-9
Y56A3A.7
Y57A10B.4	sre-42
Y57G11C.17	hhat-2
Y57G11C.32
Y62F5A.9
Y67A10A.2
Y67H2A.5
Y69F12A.2	alh-12
Y69H2.11
Y71F9B.9
Y71H2AL.1
Y71H2AM.23	tufm-1
Y71H2AM.5
Y73B6BL.11	srv-25
Y73B6BL.19
Y73F8A.5
ZC196.7	glr-5
ZC21.2	trp-1
ZC247.2
ZC487.1
ZK1055.5
ZK1307.1
ZK1320.6	arc-1
ZK328.7
ZK370.6
ZK455.4	asm-2
ZK524.2	unc-13
ZK622.4
ZK682.4	hlh-10
ZK809.3
ZK856.8
ZK892.1	lec-3

## Sheet: EPIG Pattern 2
Sequence Name	Gene Name
B0001.6
B0025.1	vps-34
B0034.1
B0205.6
B0207.3	gpa-14
B0238.10
B0238.12
B0284.2
B0284.4
B0310.5	ugt-46
B0403.2	ubc-17
B0432.3
B0432.9
B0462.4
B0507.10
B0507.8
B0511.6
C01B4.7
C01B4.8
C01C4.3
C02C2.5
C03B1.2
C03D6.8	rpl-24.2
C04G6.3	pld-1
C06G3.7	trxr-1
C07A12.2
C07B5.3
C08D8.2	tmd-2
C08E8.5
C08G9.1
C10C5.3
C10E2.4
C13E3.1
C14A4.1	tag-242
C14C10.3	ril-2
C14C10.7	ttr-43
C15B12.4
C15B12.8
C16A3.6
C16C10.8
C17H1.3
C17H1.4
C17H1.5
C17H1.8
C17H1.9
C18H7.6
C23G10.6
C24G6.2
C24H12.4
C25B8.6	nhr-120
C25H3.1
C26B2.6	elpc-4
C27A7.5
C27B7.7
C28C12.4
C30F12.3
C30F2.4
C31H1.6	lntl-1
C32E12.4
C33A12.3
C33A12.4
C36B1.1	cle-1
C37C3.12
C37H5.6
C38C10.6
C41C4.3
C41G6.2	srw-12
C45B2.3
C45G9.13
C45H4.16	srbc-19
C46F11.5
C47B2.1	fbxa-140
C47D12.5
C52B9.7	paf-2
C53A5.5
C53A5.9
C54C8.6	lys-9
C54D1.1	pgp-10
C54F6.5
C54G4.1	rskn-2
C55A1.6
C55A6.2	ttll-5
D2013.10	tag-175
D2030.9	wdr-23
D2092.6
D2096.9
E02H1.1
E04A4.4	hoe-1
E04F6.4
F07E5.5
F07F6.6	nmr-1
F08A10.1
F08B12.4
F08F8.7
F09B9.2	unc-115
F09B9.4
F09G8.4	ncr-2
F10E9.1
F10G7.1	tag-151
F12A10.5
F13H8.7
F13H8.9
F14D12.6	tag-24
F14D7.7
F15D4.2
F15E6.9
F15G9.1
F20A1.4
F20D6.8
F21F3.6
F21H7.4	clec-233
F22D6.2
F22E10.4	pgp-15
F25B5.5
F26F2.1
F26F2.3
F26F2.4
F26F2.5
F30A10.9
F31E3.2
F31F7.2
F32D8.10
F32H5.7	twk-43
F35B3.7
F36D3.2	nhr-54
F36H5.2	math-27
F37A4.7	rbf-1
F37B1.4	gst-15
F37C4.4
F38B6.3
F39D8.1	pqn-36
F41E6.6	tag-196
F41E7.4	fip-5
F42C5.3
F42G9.9	ptl-1
F42H10.6
F46A9.3	twk-29
F46B6.7	ztf-7
F46E10.11
F46G10.7	sir-2.2
F47B8.2
F48C5.1
F49E12.10
F49H6.5
F52E1.8
F52H2.4
F52H3.7	lec-2
F53A9.9
F53C3.4
F53F10.1
F53F4.1
F53F4.11
F53F4.2
F53G12.11
F53G12.9
F54C9.10	arl-1
F54C9.5	rpl-5
F54D1.4	nhr-7
F54D10.2	fbxa-24
F55A4.3
F55B12.5	nrf-5
F55C7.7	unc-73
F55G1.12
F56B3.11
F56D1.6	cex-1
F56D12.4	jip-1
F56D2.7	ced-6
F56F11.1
F56F11.2
F56H11.1	fbl-1
F57A8.2
F57C12.5	mrp-1
F57C9.6
F57G4.1
F58E10.7
F58G6.1	amph-1
F58H1.4
F59A3.1
F59D12.3
F59F3.6
H12D21.6
H14E04.3
H23N18.1	ugt-13
H23N18.3	ugt-8
K01A6.4
K01H12.1
K02E10.7
K02E7.10
K03B4.7	cpg-8
K04F10.4	bli-4
K06C4.6	mod-1
K07A1.9
K07E8.6
K08B12.2	dmd-7
K08B4.4	ugt-20
K08C7.7
K08E7.8
K08F9.3
K10D3.2	unc-14
K10F12.3	pll-1
K11G12.1	nas-11
M03A1.3
M176.8
R01E6.4	acr-12
R04B5.4	nhr-12
R05A10.2
R05H10.1
R05H10.7
R07B7.15	nhr-208
R10D12.6
R11G10.1	avr-15
R11H6.4
R12E2.13
R13A5.12	lpd-7
R74.1	lrs-1
T01C8.7	mec-4
T03F7.1	snf-11
T04B2.5
T04D3.4	gcy-35
T05C1.1
T05E7.4
T06A10.1	mel-46
T06D8.1
T07A9.9
T08G11.1
T10B5.3
T10B9.4	cyp-13A8
T10E10.4
T11A5.6
T19A6.2	ngp-1
T19C3.1
T19D7.5
T19H12.9	ugt-12
T20B5.2
T20H4.1	osm-10
T21C9.8	ttr-23
T21H8.2	sra-37
T22B11.4
T22C1.2	glb-26
T22D1.2
T22F3.7
T22H6.5	abf-5
T23D8.3
T23G7.3
T24A6.5	srbc-66
T24D8.5	nlp-2
T25B6.7	snf-12
T26C5.3
T26F2.2
T27B7.2	nhr-225
T28B4.3	ttr-6
T28C12.4
T28H11.8
W01D2.2	nhr-61
W02B12.9
W02D3.1
W02H3.2
W02H5.6	srh-271
W03G1.5
W04C9.5
W05E10.2
W06E11.2	tag-267
W09G3.1
W10C8.4
Y105E8A.12	catp-1
Y105E8A.20
Y108G3AL.3
Y113G7A.11	ssu-1
Y113G7A.5	lgc-55
Y15E3A.4
Y17G7B.6	glb-29
Y17G9B.4
Y22D7AL.8	sms-3
Y23H5A.7	crs-1
Y37A1B.11	egl-23
Y37E11AR.3
Y37E11B.5
Y37H2C.1
Y38C1AA.3	pnc-1
Y38F2AR.3
Y38H6C.22	abf-4
Y39B6A.19	twk-46
Y39B6A.23
Y39B6A.34
Y39D8A.1
Y39E4B.4	tsp-3
Y39H10A.1
Y40B10A.9
Y40B1B.7
Y41E3.4	ers-1
Y41E3.7
Y43B11AL.2	srx-50
Y43F8B.11
Y45F10B.10	qui-1
Y46H3D.6	nhr-237
Y48G10A.6
Y51B9A.6
Y51H4A.15
Y51H4A.8
Y52B11A.10
Y53F4B.14
Y54E2A.11	eif-3.B
Y54G2A.16
Y56A3A.18
Y56A3A.30
Y57G11C.34
Y62E10A.1	rla-2
Y69H2.10
Y6E2A.5
Y73F8A.19	tag-64
Y73F8A.6	ccg-1
Y80D3A.7	ptr-22
Y94H6A.5
Y9C9A.12	fbxa-86
ZC132.9
ZC196.3
ZC196.6
ZC317.3	glc-3
ZC328.2
ZC455.1
ZC581.3
ZK1058.4	ccdc-47
ZK1307.5	sqv-8
ZK1320.4	cyp-13A10
ZK1320.5
ZK256.1	pmr-1
ZK337.1
ZK370.6
ZK520.3	dyf-2
ZK54.2	tps-1
ZK563.2
ZK643.3
ZK652.5	ceh-23
ZK770.1	asic-1
ZK858.5
ZK945.3	puf-12

## Sheet: EPIG Pattern 3
Sequence Name	Gene Name
B0222.3
B0545.4
C09H5.2
C09H5.5	str-144
C10C5.4
C29F7.6
C30E1.6
C41D11.1
C43D7.4
C47D2.2	cdd-1
C55A1.6
EEED8.17
F01F1.3
F07C4.2	clec-45
F08B12.4
F10C2.7
F10E7.4	spon-1
F14F11.1
F23D12.7
F26F2.2
F42F12.2	zig-2
H12D21.9
H27A22.1
K04G7.3	ogt-1
K08F4.12
M05B5.4
R10E4.6
T01C1.3
T03F7.7
T07F10.1
T11G6.3
T18H9.5	inx-10
T28C6.1	grsp-2
Y105E8B.8	ero-1
Y32H12A.8
Y37E11AR.1
Y41E3.8
Y48E1B.16	clec-145
ZC455.3	ugt-3
ZC518.1
ZK105.1
ZK180.4

## Sheet: EPIG Pattern 4
Sequence Name	Gene Name
B0024.8	che-12
B0207.3	gpa-14
B0213.10	cyp-34A5
B0222.1
B0222.2
B0250.9
B0286.1
B0478.3
B0495.10	tag-178
B0511.5	cutl-14
B0564.3
C01B12.3
C01B7.1	ztf-12
C01C7.1	ark-1
C02D4.2	ser-2
C02H7.3	aex-3
C03A7.11	ugt-51
C03A7.12
C04G2.1	ttr-39
C05D10.2
C05D11.13
C09B8.7	pak-1
C10E2.6
C14F5.3	tnt-3
C15A11.7
C16C2.2	eat-16
C17E7.8	nhr-124
C18B2.2
C24A3.1
C24G6.2
C25E10.3	srsx-34
C25E10.7
C26B2.4	nhr-258
C27H5.7	dyf-13
C28D4.2	cka-1
C29F5.1
C30B5.7
C32B5.13
C34E11.3	tag-241
C34F6.10
C35E7.11
C37C3.13	ttr-33
C39E9.2	scl-5
C44B7.6
C44B7.6
C45B2.5	gln-1
C47D2.2	cdd-1
C50C3.9	unc-36
C50F4.7	his-37
C50H11.1
C51F7.1	frm-7
C52E12.2	unc-104
C53B7.1	rig-3
C53C9.2
C54D10.7	dct-3
C54H2.4
C56E6.6
C56G2.9
D2007.2
D2092.6
E02A10.3
E04F6.9
F08D12.12
F08F3.10
F08G5.3
F09E10.7
F10A3.8	str-97
F10D7.1
F10G7.5
F10G8.8
F12F3.1	exp-2
F13D12.10
F13D12.8
F15A2.6	sad-1
F15B9.5	try-10
F15G9.4	him-4
F17H10.2
F20A1.4
F20C5.2	klp-11
F20C5.2	klp-11
F23H11.8	pef-1
F23H11.8	pef-1
F25C8.4
F26F12.3
F26F4.3	rom-1
F27D9.8	stn-2
F28H7.10	ocr-1
F31B12.1	plc-1
F31E8.2	snt-1
F33G12.6
F34D6.3	sup-9
F35B3.7
F35H12.1
F38E1.5	gpa-2
F38H4.3
F39H12.3
F40F4.2	lbp-2
F40F9.10
F41C3.3	acs-11
F45H7.6
F46C5.6
F47B8.10
F52A8.4	glb-18
F52H3.3	bath-38
F53E4.1
F54D5.15
F56C4.3	glb-19
F56D2.4	uev-2
F56F11.2
F57C12.5	mrp-1
F58A3.4
F58G4.1	myo-5
F58H12.1	kin-29
F59F3.6
K01A2.11	cbn-1
K01A6.1	magi-1
K02F2.6	ser-3
K04G7.3	ogt-1
K06A1.1	aptf-1
K06B4.11	nhr-53
K08C7.6
K09B3.1
K09E2.4	rig-1
K09E4.4
K11E4.5	nhr-71
K12G11.2	sulp-5
M01A12.1	col-53
M176.5
M79.2
M79.3
R01E6.7
R04E5.8
R06A10.4
R09F10.5
R10D12.1
R13A1.8	glb-23
R13A5.9
R13H4.1	nph-4
R144.1	klp-6
T01C4.2	odr-2
T01D3.1
T01D3.3
T01D3.3
T03F7.1.2	snf-11
T03F7.7
T03F7.7
T06D8.1
T06G6.3
T08G11.1
T09A5.3	acr-7
T09E8.4
T10A3.1	unc-10
T12A2.15
T12B3.1
T12D8.4
T17A3.10
T19A5.4	nhr-44
T19F4.1
T19H5.4
T22B7.3
T22E5.1
T25B6.7	snf-12
T25D10.1
T28B4.3	ttr-6
W01A11.7
W04A4.6
W09G10.3
W10D5.1	mef-2
Y11D7A.8
Y17G7B.8
Y34B4A.4
Y37D8A.2
Y38F2AL.5	nhr-236
Y39B6A.23
Y39B6A.7
Y40C5A.4
Y40H4A.1	gar-3
Y41E3.3
Y42A5A.1
Y44A6E.1	pbo-5
Y45F10D.13	tag-208
Y48B6A.8	ace-3
Y4C6B.2
Y51A2B.8
Y53F4B.14
Y54F10AM.2	feh-1
Y54G2A.29
Y58A7A.6	glb-32
Y58G8A.1	lgc-26
Y5F2A.2	ttr-17
Y65B4A.2
Y66H1A.3	tag-313
Y66H1B.3
Y67H2A.4
Y69A2AL.1	grd-16
Y73B6BL.1
Y97E10B.3	srsx-6
ZC116.3
ZC21.2	trp-1
ZC239.7	gcy-15
ZC247.3	lin-11
ZC416.8	cha-1
ZC455.1
ZC504.5	gur-3
ZC518.1
ZK337.5	mtd-1
ZK512.11
ZK563.2
ZK662.3	nhr-48
ZK688.3
ZK970.1

## Sheet: EPIG Pattern 5
Sequence Name	Gene Name
AH10.2
C25A1.9	rsa-1
C30G4.6
C32E8.8	ptr-2
C36C5.9	srt-72
C55B7.5	uri-1
C56G2.5
F11D11.6
F19H6.5
F22E5.1
F31E3.3	rfc-4
F32A11.4
F35E12.2
F37A4.9	bath-41
F45D11.8	fbxb-28
F58E6.6
H03G16.5
K04H8.3
R160.3
T21C12.4
W03D2.4	pcn-1
ZK6.3	scl-27
ZK858.3	clec-91

## Sheet: EPIG Pattern 6
Sequence Name	Gene Name
B0041.8
B0250.4
B0304.6	sra-33
B0393.6
B0462.3	fbxb-119
B0563.1
C01G6.3
C03C10.3	rnr-2
C08F8.5	fbxb-9
C09G4.3	cks-1
C09G9.6	oma-1
C23H4.4
C24H11.3	tbx-38
C24H12.1
C24H12.11
C24H12.7
C24H12.9
C27A2.3	ify-1
C30A5.3
C32B5.15
C32B5.5
C33E10.1
C35E7.3
C48B4.9
C49D10.11	sdz-7
C53C11.1
E04A4.1	fbxb-78
F07A5.1	inx-14
F07E5.1	fbxb-6
F08D12.8	fbxb-105
F08D12.9	sdz-10
F10G2.4
F14B6.1	sdz-14
F14B6.3
F15A4.2
F19C7.3
F21D9.1
F21D9.5
F21D9.6
F22E5.20
F22G12.3
F23A7.6
F23D12.4
F26F4.13	kbp-2
F27B3.6
F28C6.10
F31C3.2
F31D5.6
F31E8.6
F32A11.4
F32A11.5
F32D1.10	mcm-7
F34D6.1
F36F12.4
F36H5.11	fbxb-12
F36H5.8
F38C2.5	ccch-2
F38H4.2	fbxb-3
F40F4.1	fbxb-71
F40G9.6
F40G9.9
F40H6.4	tbx-11
F43G6.5
F44F1.5
F45D11.13	fbxb-30
F45D11.8	fbxb-28
F45D3.1
F45E6.6	sdz-19
F45G2.5	bli-5
F46F2.1
F49B2.1	fbxb-8
F49E12.1
F52B5.5	cep-1
F53G2.1
F54E7.5	sdz-21
F55C9.1	fbxb-117
F55C9.10	fbxb-61
F55C9.5
F55C9.7	fbxb-60
F55C9.8	fbxb-62
F55G7.2
F56D5.5
F57G9.3
F58E1.10
F58E1.11
F58E1.12
F58E1.3	fbxb-26
F58E1.5	fbxb-17
H24O09.2	fbxb-72
K02B12.2
K04G11.4
K05F6.2	fbxb-50
K05F6.4
K08H2.2
K10D2.2	pup-2
K12H6.11	set-13
K12H6.7
M01D1.1	str-148
M01D1.8	fbxb-41
M151.5	fbxb-31
M151.6	fbxb-32
R01H10.8	cnk-1
R02C2.1
R02C2.2	kin-34
R02C2.6
R03G8.6
R03H10.1
R07C3.7
R07G3.3	npp-21
R17.1	fbxb-85
R52.10	sdz-29
T02G5.11
T06E6.2	cyb-3
T07D4.3	rha-1
T08A9.5
T08B6.5
T08E11.6	fbxb-10
T10B11.3	ztf-4
T12A2.3
T13G4.1
T15H9.6
T17A3.6	fbxb-83
T20C4.1	srj-9
T20D4.19
T21C9.13
T24C4.5
T26H2.1	fbxb-1
T26H2.2	fbxb-115
T26H2.3	fbxb-2
T26H2.7
T27E9.6
T27E9.8	fbxb-86
VY35H6BL.1
W02F12.3
W04A8.3
W05B10.1	his-74
W06D11.2
Y105E8B.4	bath-40
Y106G6D.1
Y106G6D.6
Y106G6H.10
Y113G7B.8	fbxb-59
Y116A8C.17	dct-13
Y116F11A.1
Y11D7A.3
Y13C8A.1
Y17G7B.5	mcm-2
Y38E10A.3
Y39A1A.16
Y39A3CR.7	pqn-82
Y40B1A.5
Y40B1B.3	fbxb-66
Y43D4A.6
Y43F11A.1
Y47D3A.12	tbx-37
Y47H10A.2
Y48A6C.3	ztf-21
Y48C3A.12
Y48G1A.2
Y49F6B.7	fbxb-104
Y49F6C.1	bath-8
Y51F10.2
Y51H7BR.1	fbxb-42
Y51H7BR.2	fbxb-43
Y52B11A.8
Y54E10A.15	cdt-1
Y57A10A.9	tag-276
Y57A10C.1
Y57G11C.25	ccch-5
Y57G7A.2
Y59A8B.23	gck-3
Y5H2B.3
Y60A3A.10	dhs-24
Y60A9.2
Y62E10A.2
Y62H9A.3
Y62H9A.4
Y63D3A.11	fbxb-94
Y63D3A.9	fbxb-93
Y64H9A.1
Y67D8A.2
Y71F9AL.7
Y71F9B.3	yop-1
Y77E11A.7
Y7A5A.6
Y82E9BL.2
Y82E9BL.3
Y82E9BL.5
Y94H6A.4
Y9C9A.13
ZC132.4
ZC204.11	btb-13
ZC204.3	btb-12
ZC204.7	fbxb-15
ZC204.9	fbxb-20
ZC513.6	oma-2
ZK250.2
ZK287.8	her-1
ZK370.5	pdhk-2
ZK380.1	tbx-32
ZK662.5
ZK666.4
ZK673.10	sdz-37

## Sheet: EPIG Pattern 7
Sequence Name	Gene name
B0025.4
B0213.16	cyp-34A10
B0240.4	npp-22
C01H6.5	nhr-23
C04A11.3	gck-4
C05C8.9
C07B5.2
C07H6.2
C08E8.4
C09G12.9	tsg-101
C09G9.2
C09G9.6	oma-1
C11H1.4	prx-1
C13G3.1
C16B8.3
C18A3.2
C18H9.3
C24H11.7	gbf-1
C27D9.1
C35D10.1
C38C10.4	gpr-2
C39E9.12
C42D8.1
C43E11.9
C45B2.8
C45G7.5	cdh-10
C47B2.3	tba-2
C49A9.1
C52E4.3	snr-4
C56A3.4
D2045.1	atx-2
F02C12.5	cyp-13B1
F07A11.2
F13H8.11
F14B8.4
F21G4.2	mrp-4
F22B7.13	gpr-1
F22D6.12	gly-19
F22G12.4
F33D4.1	nhr-8
F35C11.4
F35C8.5
F37E3.1	ncbp-1
F41H10.11	sand-1
F41H10.3
F42A8.3
F44F4.2	egg-3
F45H7.2	gei-1
F46C3.2
F47H4.10	skr-5
F47H4.9	fbxa-189
F48C1.6
F48E8.1	lon-1
F49C12.11
F49E11.5	scl-10
F49E8.3	pam-1
F53F4.3
F54C8.4
F54D11.2
F54D5.9
F54H5.5
F55C9.3
F56B3.11
F56F3.2	ndg-4
F56G4.1
F58E1.2	fbxb-25
F59A2.1	npp-9
H02I12.1
H17B01.2	col-70
K02B12.3
K08E3.6	cyk-4
K08H10.6
K09H11.3	rga-3
K10B2.3	clec-88
K11G12.3	smf-2
M116.2
R05D8.8	dhs-14
R05G6.9
R06C7.8	bub-1
R08C7.3	htz-1
R119.7	rnp-8
R12E2.10	egg-5
R144.4	wip-1
R186.6
R52.2
T01G6.4	nhr-106
T01H3.4
T03F1.1
T06E4.1	hcp-2
T07C4.3
T09F3.3	gpd-1
T10B10.8
T11F8.3	rme-2
T11F9.6	nas-22
T11F9.8
T12B5.6	fbxa-55
T21B10.2	enol-1
T22F3.3
T24F1.2
T26E4.5
T27A3.2
T28D9.10	snr-3
W02F12.6	sna-1
W10D5.3	gei-17
Y106G6H.15
Y111B2A.11	epc-1
Y116A8C.9
Y14H12B.1
Y17G7A.1	hmg-12
Y23H5A.1	crs-2
Y32F6B.1
Y36E3A.1	fbxa-209
Y37A1B.15	gei-18
Y37D8A.17
Y37D8A.9	mrg-1
Y37E11C.1	unc-33
Y39G10AR.12	tpxl-1
Y41C4A.19	col-96
Y43F4B.6	klp-19
Y45G12B.3
Y48A6C.2
Y48A6C.5	pha-1
Y48E1B.8
Y48G1BL.3
Y49E10.15	snr-6
Y51A2B.1
Y51B9A.9
Y51H1A.3
Y51H7C.1
Y53C12A.6
Y54G2A.36
Y55B1BR.2
Y57E12AL.6
Y60A9A.1
Y62E10A.12	lsm-3
Y62H9A.12
Y65B4BL.4
Y65B4BL.5	acs-1
Y71G10AL.1
Y73B3A.9
Y73B6A.3
Y74C10AL.2
Y82E9BL.17	fbxa-27
Y82E9BL.7	fbxa-26
Y82E9BL.8	fbxa-5
Y82E9BR.5
ZC449.6	hsd-3
ZK1055.1	hcp-1
ZK20.3	rad-23
ZK632.10
ZK829.7

## Sheet: EPIG Pattern 8
Sequence Name	Gene Name
AC8.3
AH9.2	crn-4
B0025.2	csn-2
B0035.12
B0047.4	math-1
B0273.2	puf-7
B0280.9
B0303.14
B0334.11	ooc-3
B0336.9	swp-1
B0361.7
B0403.3
B0414.7	mtk-1
B0464.2
B0464.7	baf-1
B0491.1
B0523.5	fli-1
B0564.1	exos-4.1
C01A2.4
C01B10.9
C01F6.1
C01F6.8	icl-1
C01G10.8
C01G5.8
C02F5.9	pbs-6
C03B8.2
C03B8.4	lin-13
C03D6.3	cel-1
C03D6.4	npp-14
C03D6.6
C03E10.3
C04B4.1
C04C3.4
C04F12.9	rnh-1.3
C05D11.1
C05G5.2
C06A1.1	cdc-48.1
C06A5.1
C06A6.3	mvb-12
C06E1.10	rha-2
C06E4.6
C06H2.2
C07E3.1	stip-1
C07E3.2	pro-2
C07G1.4	wsp-1
C07G2.3	cct-5
C07H6.1	lig-4
C07H6.6	clk-2
C08B11.9
C08E3.4	fbxa-161
C08F11.5	fbxa-98
C09G12.8	ced-10
C09G12.9	tsg-101
C10C5.2
C10H11.10	kca-1
C10H11.3	ugt-25
C12C8.3	lin-41
C12D8.11	rop-1
C13B4.2	usp-14
C13F10.1
C13G3.3	pptr-2
C14B1.3
C14B1.6
C14B9.4	plk-1
C15C6.4
C15H11.4	dhs-22
C15H11.7	pas-1
C16A3.7	tag-182
C16C10.1
C16C10.10	glod-4
C16C10.2
C17C3.1
C17E4.6
C18A3.3
C18B2.4.2
C18E3.3
C18E3.5
C18F10.7
C23G10.4	rpn-2
C23H4.6
C25A1.8	clec-87
C25D7.10
C25D7.8
C25F9.5
C26B2.1
C27A2.1
C27C7.4	nhr-73
C27D11.1	egl-45
C28C12.2
C29F4.3
C29F9.6
C29H12.2
C30B5.4
C30C11.2	rpn-3
C30G4.6
C33B4.4
C33D9.3
C33F10.2
C34B7.3	cyp-36A1
C34E10.5	prmt-5
C34G6.1
C34H4.1
C34H4.5
C35D10.7
C36B1.4	pas-4
C36B1.5	prp-4
C36E8.1
C37H5.11	cwp-2
C38C3.5	unc-60
C38D9.5
C39E9.14	dli-1
C41C4.4	ire-1
C42C1.15
C42C1.5	tag-335
C43E11.9
C43G2.2	bicd-1
C44B7.2
C44C8.2
C44E4.1
C45E5.4
C46A5.9	hcf-1
C46F11.3
C46F9.3	math-24
C47B2.2
C47B2.4	pbs-2
C47B2.7	selb-1
C47D12.6	trs-1
C47E12.5	uba-1
C47E8.4
C47G2.5
C48B4.10
C48B4.6
C48B6.3
C48B6.6	smg-1
C49F5.5
C49G7.10
C49G7.5
C49H3.9
C50B6.2	nasp-2
C50C3.8	bath-42
C52E4.4	rpt-1
C52E4.6	cyl-1
C53D5.6	imb-3
C56A3.4
C56G2.7
CD4.4	vps-37
CD4.6	pas-6
D1005.3
D1037.4	rab-8
D1054.2	pas-2
D1086.4
D2024.5
D2045.6	cul-1
D2063.3
D2096.8
E01A2.1
E01A2.4
E03E2.1	cyp-43A1
E04D5.1
F01F1.4	rabn-5
F01F1.7	ddx-23
F02E9.7
F08B4.3
F08B4.5
F08F3.7	cyp-14A5
F08F8.8	gosr-1
F08H9.3
F08H9.4
F09E5.1	pkc-3
F09E5.17	bmy-1
F09E5.7
F09F7.5
F09G2.4	cpsf-2
F10B5.2
F10G7.8	rpn-5
F11D11.3
F11G11.5
F12F6.3	rib-1
F13D12.9
F14B4.2
F14D7.8
F15B9.2	far-4
F18E2.2	abcf-1
F19C7.2
F19C7.4
F19C7.5
F19C7.6
F19H6.3
F20C5.1	pme-3
F20D12.1	csr-1
F20D12.2
F20G4.1	smgl-1
F20G4.3	nmy-2
F21G4.5
F22B5.1	evl-20
F22B5.7	zyg-9
F22B5.9	frs-2
F22D6.5	prpf-4
F22D6.7
F22E5.6
F23C8.4	ubxn-1
F23C8.9
F23F12.6	rpt-3
F25B4.5
F25B5.2
F25E5.3
F25H2.9	pas-5
F25H5.8
F26B1.2
F26D10.10	gln-5
F26D2.2	syp-1
F26F4.10	rrt-1
F28C6.2
F28F8.5
F28H1.1
F28H1.3	ars-2
F29C4.6
F29G9.5	rpt-2
F30A10.10
F30A10.5	stl-1
F30F8.8	taf-5
F30H5.2	nlp-32
F31D4.3	fkb-6
F31E3.4
F32B5.3
F33A8.1	let-858
F33D4.5
F33E2.4
F33H2.2
F35D11.1
F35D11.4
F35G12.3	sel-5
F36F2.6	fcp-1
F36H1.4	lin-3
F37C12.1
F37C12.7	acs-4
F38A5.2
F39B2.2	uev-1
F39H11.5	pbs-7
F39H2.2	sig-7
F39H2.4	syp-3
F40C5.2
F40F11.4
F40G9.1
F41C3.4
F41E6.9
F41E7.6
F42A6.6
F43E2.4	haf-2
F43G9.10
F43G9.12
F43G9.9	cpn-1
F44B9.4	cit-1.1
F44E7.8	nhr-142
F44G3.8	fbxa-144
F45B8.2	rgs-10
F45F2.5	otpl-5
F45H7.2	gei-1
F46A9.4	skr-2
F46F11.2	cey-2
F46F11.6
F46F11.9
F47A4.5
F47C10.6	ugt-32
F48A11.5	ubxn-3
F48E8.4
F49H12.2
F52E4.5
F52F12.2	col-64
F53A2.6	ife-1
F53B2.2	tsp-4
F53C11.4
F53C3.13
F53F1.11	srd-19
F53H1.1
F53H1.3
F54A3.3	cct-3
F54B11.5
F54C8.7
F54C9.6
F54C9.9
F54D5.14
F54E2.1
F54F2.7
F54H12.4
F55A11.2	syn-3
F55C5.2
F55F8.4	cir-1
F55F8.5	tag-345
F55G1.4	rod-1
F55H2.7
F56A11.1	gex-2
F56A6.4
F56B3.11
F56B3.12	skr-18
F56D12.6
F56H1.4	rpt-5
F57B10.11	bag-1
F57B10.12	mei-2
F57B10.6	xpg-1
F57B10.9
F57B9.10	rpn-6
F57B9.3
F57B9.5	byn-1
F57B9.6	inf-1
F57E7.1
F58B3.5	mrs-1
F58B3.6
F58D5.5
F58G1.2
F58G1.9
F58G11.2
F59A1.9	fbxa-193
F59A2.1	npp-9
F59A2.2
F59A7.8
F59B1.10
F59B2.2
F59C6.6	nlp-4
F59E12.4	npl-4.1
F59G1.5	ptp-2
F59H6.3
F59H6.7	cya-2
H04D03.3
H05C05.2
H14E04.2
H15N14.1	adr-1
H16D19.4
H19N07.2	math-33
H20J04.8	sap-1
H21P03.1	mbf-1
H21P03.2
H34C03.2
JC8.2
JC8.7
K01C8.9	nst-1
K01D12.11	cdr-4
K01G5.6	rib-2
K01G5.9
K02D10.3
K02F3.2
K02F6.7
K02F6.9
K03H1.11
K03H1.2	mog-1
K04G2.11
K04G2.3	cdc-48.3
K06A5.7	cdc-25.1
K07B1.3	ucp-4
K07D4.3	rpn-11
K08D10.12
K08D10.3	rnp-3
K08E4.6
K08F11.3	cif-1
K08F4.1
K08F9.2	tag-216
K08H10.1	lea-1
K08H10.2
K09A9.1	nipi-3
K09F5.5	set-12
K09F6.9
K09H11.7
K10B2.1	lin-23
K10B2.5	ani-2
K10C8.3
K10F12.4	gsto-3
K10G4.5
K10H10.1
K11D12.2	pqn-51
K11D9.1	klp-7
K11H12.1
K11H12.8
K12D12.2	npp-3
M01E11.6	klp-15
M03C11.6
M03C11.7
M05D6.2
M110.3
M116.5
M142.5
M60.6
M60.7
M7.1	let-70
PAR2.3	aak-1
PAR2.4	mig-22
R01B10.5	jamp-1
R02D3.8
R02F2.7
R03G5.2	sek-1
R04A9.1
R05D3.3
R06C1.1	hda-3
R06C1.2
R07E3.4
R07H5.11
R08F11.3	cyp-33C8
R09B3.1	exo-3
R09D1.2
R09E12.3
R107.4	ikke-1
R107.5
R10E12.1	alx-1
R119.1
R119.3
R11A8.6	irs-1
R11G11.6
R12C12.8
R12E2.1
R12E2.11
R12E2.3	rpn-8
R13A5.1	cup-5
R144.2
R74.4	dnj-16
T01C3.3
T01G6.10
T01H8.1	rskn-1
T03F1.7
T03F6.5	lis-1
T04A8.10	sel-13
T04D1.3	unc-57
T04H1.5
T04H1.9	tbb-6
T05C12.7	cct-1
T05C3.5	dnj-19
T05F1.4
T06D10.2
T06D8.5
T06D8.7
T06D8.8	rpn-9
T06E4.3	atl-1
T06E6.5	fbxa-135
T07A9.6	daf-18
T07C4.10
T07C4.3
T07F10.5
T08B2.4
T08B2.8
T08D2.5
T08E11.8
T09B4.2
T09F3.2
T10B5.5	cct-7
T10C6.6
T10F2.3	ulp-1
T10F2.4
T12D8.7	taf-9
T12D8.8
T12F5.2
T13B5.8	sut-1
T13C2.6
T13C5.1	daf-9
T14G10.8
T19B10.8
T19C3.8	fem-2
T19D12.2
T19E10.1	ect-2
T20B12.8	hmg-4
T20F5.2	pbs-4
T20F5.7
T21B10.7	cct-2
T21C12.4
T21C12.8
T21G5.3	glh-1
T22C1.6
T22H9.1
T23B12.7	dnj-22
T23B3.2
T23B5.3
T23G11.5	rlbp-1
T23G11.7
T23G7.1	dpl-1
T23H2.5	rab-10
T23H4.3	nas-5
T24A6.7
T24H10.3	dnj-23
T25G3.3
T27A3.2
T27F7.1
T27F7.3
T28A8.5
VF39H2L.1
W02A11.1
W02A11.8	bath-35
W02B12.7	klp-17
W03B1.2
W03F9.10
W04A4.5
W04C9.4
W04H10.1
W05F2.6
W05F2.7
W05G11.2
W06B3.1
W06E11.4
W07G1.7
W08E12.2
W08E12.7
W08E3.4
W08F4.8	cdc-37
W09G12.6
W10C6.1	mat-2
W10D5.3	gei-17
Y102A11A.9
Y102A5C.19	fbxa-90
Y102A5C.2
Y105C5B.23
Y105E8A.28
Y110A2AL.1
Y110A7A.10	aap-1
Y110A7A.13	chp-1
Y110A7A.14	pas-3
Y110A7A.16	elpc-1
Y113G7A.12
Y113G7B.12
Y116A8C.12	arf-6
Y116A8C.13
Y116A8C.36	itsn-1
Y17G7B.21
Y18D10A.11
Y18D10A.20	pfn-1
Y19D10A.11
Y23H5B.7
Y27F2A.6
Y34D9A.10	vps-4
Y34F4.3
Y34F4.4
Y37B11A.3
Y37D8A.1	arx-5
Y37E11AL.7	map-1
Y37H2B.1
Y38C1AA.11	prdx-6
Y38C9A.2	cgp-1
Y38E10A.22
Y38F2AL.6
Y38F2AR.1	eri-5
Y38H6C.5	dct-10
Y38H6C.9
Y39A1A.1
Y39A1A.13
Y39A3CL.7
Y39B6A.27
Y39B6A.47	nhr-145
Y39E4B.13
Y39G10AL.3	cdk-7
Y39G10AR.15
Y39G10AR.20
Y39G10AR.6	ugt-31
Y39G10AR.7
Y39H10A.7	chk-1
Y40B1B.5
Y40B1B.6	spr-5
Y40G12A.1	ubh-3
Y43F4B.9
Y44A6B.3
Y44F5A.1
Y45F10A.2	puf-3
Y45F10B.1	tsp-5
Y45F10C.1
Y46G5A.12
Y47D3A.16	rsks-1
Y47D3A.17	obr-1
Y47D3A.4	cku-70
Y47G6A.1	inx-21
Y47G6A.12
Y47G6A.20	rnp-6
Y47H10A.5
Y47H9B.2
Y47H9C.12
Y48E1C.2
Y49C4A.8	ugt-29
Y49E10.1	rpt-6
Y49E10.3	pph-4.2
Y51A2D.7
Y51F10.10
Y51H1A.4	ing-3
Y51H4A.15
Y53C12B.1
Y53H1C.2	ego-2
Y54E10A.11
Y54E10A.2	cogc-1
Y54E10A.9	vbh-1
Y54E2A.11	eif-3.B
Y54E2A.3	tac-1
Y54E2A.6
Y54E5A.2
Y54E5A.5
Y54E5B.2
Y54G11A.3
Y54G2A.19
Y54H5A.1
Y55B1AL.3	hel-308
Y55B1AR.2
Y55D9A.1	efa-6
Y55F3AM.9
Y55F3AR.3	cct-8
Y55F3BL.1
Y55F3BR.8
Y56A3A.12
Y57A10A.27
Y58A7A.3
Y58A7A.4
Y59A8B.11	fbxa-106
Y59A8B.12
Y59E9AL.4
Y60A3A.14
Y61A9LA.8
Y65B4A.1
Y65B4BL.3
Y66D12A.10
Y66D12A.17	such-1
Y66D12A.9
Y66H1A.4
Y67D2.6
Y67D2.7	Y67D2.7
Y67H2A.6	csn-6
Y67H2A.7
Y69A2AR.6
Y6B3B.4
Y71A12B.6	clec-112
Y71F9AL.10
Y71F9AL.4
Y71G12B.1
Y71G12B.12	atg-5
Y71G12B.8
Y73B3A.16
Y73B6A.2
Y73B6A.4	smg-7
Y73B6A.5	lin-45
Y73B6BL.2	htp-2
Y73B6BL.30
Y73B6BL.33
Y73B6BL.5	seu-1
Y73E7A.1
Y73F8A.24
Y73F8A.34	tag-349
Y75B7B.2
Y75B8A.14
Y75B8A.23
Y75B8A.25
Y7A5A.5
Y80D3A.1	wrs-1
Y87G2A.10	vps-28
Y87G2A.5	vrs-2
Y97E10AL.2
ZC239.12	sdz-35
ZC239.14
ZC395.10
ZC434.5	ers-2
ZC449.3
ZC47.12	fbxa-49
ZC47.13	fbxa-50
ZC47.3	fbxa-29
ZC47.4	fbxa-30
ZK1025.10	nhr-245
ZK1025.2
ZK1025.5
ZK1055.7
ZK1067.3
ZK112.3
ZK1248.10
ZK1290.5
ZK20.2	kin-6
ZK20.5	rpn-12
ZK287.5	rbx-1
ZK328.1	cyk-3
ZK328.2	eft-1
ZK484.6
ZK593.5	dnc-1
ZK6.3	scl-27
ZK632.12
ZK632.6	cnx-1
ZK637.14
ZK637.7	lin-9
ZK643.5
ZK675.2	rev-1
ZK678.3
ZK742.1	xpo-1
ZK742.2
ZK757.4
ZK863.3	elpc-3
ZK863.4
ZK945.2	pas-7
ZK973.2

## Sheet: EPIG Pattern 9
Sequence Name	Gene Name
AH10.4
B0205.11
B0280.9
B0336.9	swp-1
B0464.1	drs-1
B0554.5
C01G10.4
C01G6.2
C04H5.2	clec-147
C05A9.1	pgp-5
C05B5.8
C05C12.6
C07E3.9
C07G3.2
C10H11.4	ugt-28
C12D8.11	rop-1
C14A6.2
C14F11.3	lite-1
C15H11.2	gnrr-2
C15H11.9
C15H9.11
C16A3.4
C17G1.5
C25G6.4
C25H3.1
C25H3.12
C26B2.6	elpc-4
C26D10.5	eff-1
C28C12.10	tag-77
C28G1.5
C28H8.12	dnc-2
C29E4.9
C31A11.7
C32B5.8
C32F10.1	obr-4
C33A12.3
C33C12.8
C35B1.2
C37H5.2
C37H5.3
C42C1.7
C44E4.1
C47B2.1	fbxa-140
C47E12.1	srs-2
C47E12.12
C49A9.8	ugt-24
C50F2.9	abf-1
CD4.2	crn-2
D1005.3
E02D9.1
EGAP1.1
F09C6.1
F09F7.5
F09G8.4	ncr-2
F10G8.6
F10G8.9
F11A5.12	stdh-2
F11G11.5
F12A10.1
F13B9.8	fis-2
F13H6.4
F14F9.3
F14F9.4
F14H12.3
F14H3.7	fbxa-100
F14H8.6	cng-1
F15C11.2
F16B4.2
F19B2.5
F20D6.3	srp-8
F21F8.11
F22D6.3	nrs-1
F22D6.9
F22E5.13
F25B3.4
F25B4.6
F25E5.4
F25E5.5
F26A1.4
F26H9.7	uev-3
F29B9.4	psr-1
F30B5.4
F35D6.1	fem-1
F35E12.10
F35E12.5
F36G3.3
F36H1.4	lin-3
F37C12.13	exos-9
F40B5.2
F40C5.2
F41B4.3
F41E6.9
F42A10.1	abcf-3
F42G8.11	sph-1
F43C1.5
F44E7.8	nhr-142
F45G2.7
F48C11.1	gpa-6
F49D11.8	cpn-4
F49H12.2
F52C6.5	math-30
F53C11.4
F53F1.3
F54B8.4
F55A3.2
F55C5.2
F56D2.5
F57C12.4	mrp-2
F58B3.6
H16D19.4
H23L24.5	pme-4
JC8.2
K01A11.2
K01D12.11	cdr-4
K01G5.5
K02D10.3
K02F3.1	tag-51
K04A8.10
K07A12.1
K07B1.5	acl-14
K08E7.7	cul-6
K08F4.9	dhs-12
K09F6.10
K09F6.9
K10C3.5
K11H12.1
M01G12.12	rrf-2
M02F4.3
M04D8.5
R05D3.1
R05D8.7
R05H10.5
R06B10.2
R07C3.13
R07E5.10	pdcd-2
R07E5.7
R10E8.4
R11D1.10
R11G11.7	pqn-60
R12E2.1
R151.9	pfd-5
T05A12.3
T06A10.1	mel-46
T06C12.6	nhr-102
T06C12.7	nhr-84
T06E6.3	fbxa-199
T07E3.4
T08B2.4
T08B2.8
T08E11.7	fbxa-3
T10F2.1	grs-1
T11B7.2
T12E12.4	drp-1
T13C5.6
T19H12.1	ugt-9
T20B12.3
T21B10.7	cct-2
T21E8.2	pgp-7
T27E4.3	hsp-16.48
T27E4.8	hsp-16.1
W07E6.2
W08F4.9	fbxb-14
Y102A5C.19	fbxa-90
Y105E8A.19
Y105E8A.20
Y105E8A.23
Y105E8A.28
Y110A7A.5	mtm-1
Y110A7A.7
Y113G7A.12
Y113G7B.14
Y116F11B.4
Y119D3A.3	fbxa-35
Y17G7B.21
Y37E11AR.3
Y37E11AR.4
Y37H9A.3
Y38C1AA.11	prdx-6
Y38H6C.11	fbxa-150
Y39A1A.3
Y39A3A.3
Y39A3A.4
Y39G10AR.3	nekl-1
Y39G8B.5
Y41D4A.1
Y43F8B.14
Y44E3B.2
Y45G5AM.3
Y47G6A.9
Y47H9C.11	fbxa-217
Y48B6A.6
Y49C4A.8	ugt-29
Y50E8A.16	haf-7
Y51A2D.12	srg-34
Y52B11A.10
Y53F4B.15	asc-1
Y53F4B.33	gst-39
Y53F4B.35	gst-31
Y54E10BR.4
Y54F10BM.10
Y54H5A.2
Y54H5A.4
Y57G11A.1	tag-273
Y57G11C.20
Y58A7A.5
Y59A8B.11	fbxa-106
Y60A3A.8
Y71F9AL.14
Y71F9AL.4
Y71H2AM.1
Y73F8A.31
Y80D3A.4	nhr-243
Y82E9BL.13	fbxa-79
Y87G2A.5	vrs-2
ZC196.3
ZC239.5
ZC239.6
ZC47.12	fbxa-49
ZC47.13	fbxa-50
ZC47.14	fbxa-37
ZC47.4	fbxa-30
ZK1055.6
ZK1127.5
ZK154.6
ZK262.2
ZK354.9
ZK370.3	hipr-1
ZK418.7
ZK430.3	sod-5
ZK632.3
ZK829.6	tgt-1
ZK84.4

## Sheet: EPIG Pattern 10
Sequence Name	Gene Name
B0035.13
B0228.4	tag-308
B0272.1	tbb-4
B0281.5
B0303.8	sdz-1
B0334.13
B0391.9	fbxa-139
B0410.2	vang-1
B0410.3
BE0003N10.3
C01A2.2
C01B10.10
C01B10.5	hil-7
C01B10.6
C01H6.8
C02G6.1
C03C10.5
C03E10.6	clec-222
C03F11.2
C04F6.1	vit-5
C04F6.3	cht-1
C05E11.3
C05E11.5	amt-4
C05E7.2
C05G5.4
C06A6.2
C06G1.2
C07B5.5	spp-2
C08A9.7	sdz-2
C08F1.3	fbxb-13
C08F1.6
C08F1.8
C08F11.11
C09F12.1	clc-1
C09G12.1
C12D12.1
C12D5.10
C12D5.5
C13A2.10
C13A2.11
C13A2.3
C13A2.5
C14A6.1	clec-48
C14C6.2
C14H10.1
C15A11.5	col-7
C15B12.1
C15C7.7
C16C2.1	ceh-5
C16C8.2
C17F4.3
C18A3.8	hlh-14
C23G10.2
C23H3.2
C23H4.3
C23H4.4
C23H4.7
C23H5.3	xbx-4
C23H5.8
C24F3.1	tram-1
C24F3.3	nas-12
C24F3.6	col-124
C24H10.5	uvt-2
C25B8.3	cpr-6
C25B8.4	clec-266
C25F6.4	ddr-1
C26B9.5
C26C6.9
C26G2.2
C28C12.7	spp-10
C29A12.6
C29F3.4	clec-231
C30F12.7
C30F8.4	kin-32
C31B8.1
C32B5.14
C33E10.10
C33F10.13	fbxb-88
C33G3.4
C35A11.4
C35B1.4
C35C5.5	lev-8
C35E7.5
C37E2.4	ceh-36
C39D10.3
C39D10.8
C40A11.10
C40A11.2
C40A11.4
C40A11.6
C40A11.7
C40C9.2	acr-9
C40H1.2
C40H1.9
C42D4.2
C43C3.3	dyf-8
C44B7.5
C44C10.8	hnd-1
C45B2.6
C45G7.2	ilys-2
C46C11.2
C46G7.4	pqn-22
C47D12.4
C48D1.1
C49C8.6
C50B6.7
C50B6.8	nhr-168
C50F4.8
C52D10.6	skr-12
C52D10.7	skr-9
C52D10.8	skr-13
C52E2.1	fbxb-95
C52E4.1	cpr-1
C52E4.2	mif-2
C53B7.6
C56G2.4
CE7X_3.2
cTel55X.1
D1022.4
D1025.1
D1025.6	nspc-16
D1025.8	nspc-17
D1044.2
D1053.1	gst-42
D1069.2	cpn-2
D1081.2	unc-120
D1086.3
D2096.3
DC2.7	kin-33
E02C12.4	ttr-40
E04D5.4
EEED8.12
EEED8.15
F01E11.1	ugt-57
F02E8.3	aps-2
F07A11.5
F07A5.3
F07B10.1	cln-3.1
F07C4.10
F07C4.11
F07C4.6
F07E5.2	fbxb-35
F07F6.5	dct-5
F07G11.3
F08D12.10	sdz-9
F08D12.11	fbxb-111
F08D12.6	fbxb-108
F08F3.3	rhr-1
F08F8.3	kap-1
F09B12.4
F09C3.4	fbxa-103
F09C8.1
F09F3.5
F09G8.6	col-91
F09G8.8	clec-160
F10C1.5	dmd-5
F10E7.1
F11A3.1
F11C7.3	vap-1
F11H8.3	col-8
F12E12.4	bath-31
F13E9.6	sdz-13
F13H8.5
F14B4.1
F14B6.3
F14F3.4
F14F9.5
F15A2.1	col-184
F15B9.8
F15E6.3
F15H10.8
F16G10.1
F16H6.3
F18E2.1
F19C7.1
F19F10.1
F19F10.5
F20D1.9
F21H7.3
F22A3.2	ttr-35
F22A3.6	ilys-5
F22E12.2	chw-1
F22F7.6
F23D12.1
F23D12.5
F25B4.1
F25B4.9	clec-1
F25E5.8
F25E5.8b
F26D10.12	clec-196
F26D2.12	clec-234
F26D2.13
F26D2.14
F26E4.9	cco-1
F26G1.4	ttm-2
F27C8.4	spp-18
F27D4.6
F27E5.1
F28A10.6	acdh-9
F28C6.1
F28D1.3	thn-1
F28D1.5	thn-2
F28H6.6
F29A7.2	fbxb-107
F30F8.5
F31A3.2	hlh-28
F31E9.2	srg-44
F32A11.7
F32A5.5	aqp-1
F33E2.5
F35E2.2
F36H1.1	fkb-1
F36H1.11
F36H5.4
F37C12.10
F37C4.6
F37D6.4
F37H8.5
F38A5.5	nspb-3
F38B6.5	col-172
F39G3.6
F40A3.2
F40A3.6
F40F4.3	lbp-1
F40F9.9	aqp-4
F41C3.11
F41C6.1	unc-6
F41C6.4
F41D3.9
F41E6.2	grd-5
F42A10.3
F42A10.6
F42A10.7
F42A10.8	nas-28
F42F12.3
F42G2.6
F42G4.3	zyx-1
F43C11.10
F43E2.3	insc-1
F43G6.11
F44E5.3
F44F1.4
F44F1.6
F44F1.7	vet-6
F45B8.3
F45C12.11	sdz-18
F45C12.13	fbxb-48
F45C12.6	btb-8
F45D11.10
F45D11.13	fbxb-30
F45D11.2
F45D11.5
F45E1.1
F45H11.1	sptf-1
F46B3.17	col-163
F46B6.8
F46C3.3	hum-4
F46E10.2
F46G10.1
F47B10.1
F47F6.1	lin-42
F47G9.3	cutl-18
F47H4.4	fbxa-185
F47H4.7	fbxa-187
F48D6.3	hlh-13
F48D6.4
F48E3.4
F49C12.14
F49D11.4
F49D11.6
F52F12.6	ztf-11
F53A9.8
F53B3.3
F53B6.5
F53C3.2	fbxb-103
F53F4.7
F54D8.1	dpy-17
F54E2.2
F54E2.3	ketn-1
F54F3.1	nid-1
F54F3.3
F55B11.3
F55C12.6
F55C5.10
F55C9.10	fbxb-61
F55D10.1	aman-1
F55G7.2
F56A11.3	efn-4
F56C9.7
F56D5.1	col-121
F56F10.1
F56F4.1	sdz-22
F56G4.2	pes-2.1
F57B1.3	col-159
F57B1.4	col-160
F57F5.1
F57F5.3
F58B3.9	ttr-50
F58B6.3	par-2
F58D2.1
F58E1.12
F58E1.14	fbxb-47
F58E10.2	end-1
F59B2.9	nuc-1
F59D8.2	vit-4
F59F3.5	ver-4
F59F4.4	acl-1
H02I12.4	dsl-6
H02K04.1	clec-229
H12D21.7
H30A04.1	eat-20
H34I24.2
H41C03.1
K01A2.8	mps-2
K01C8.1
K01D12.1
K01D12.3
K02D3.1
K02D7.3	col-101
K02E7.9	btb-10
K02F3.3	far-8
K02F3.9
K02G10.5
K03B4.6
K03H6.2
K04A8.5
K04D7.3	gta-1
K04F1.2	srw-96
K04H4.6	crn-6
K05C4.9
K05F6.9	fbxb-46
K05G3.3	cah-3
K06A4.3	gsnl-1
K06A4.5
K06A4.7
K07E3.2
K07H8.6	vit-6
K08A8.2a	sox-2
K08B4.2
K08D9.5
K09A9.3	ent-2
K09B11.10
K09C6.9
K09F5.2	vit-1
K09G1.1
K10B3.9	mai-1
K10C9.8	str-224
K11D2.2	asah-1
K12G11.6
K12H6.7
LLC1.2
M01A10.3
M01D1.3	btb-11
M01D7.4	tag-96
M01E5.6
M01F1.5	hmit-1.3
M02D8.1
M05D6.8
M110.9
M116.1
M142.1	unc-119
M153.3
M162.2	clec-258
R01H2.5	ger-1
R02D3.1
R03E1.2
R03G5.5
R04B5.5
R05D8.6	srg-58
R05F9.6
R05G9R.1
R06A4.6	sdz-26
R07B7.11	gana-1
R07B7.5
R07C3.11
R07C3.6
R07E3.3	cut-5
R07E4.3
R07G3.2	lips-17
R08C7.13	fbxb-75
R08C7.9	fbxb-74
R08E5.2
R09E10.5
R09H10.3
R10E11.2	vha-2
R10E12.2
R11G1.2
R12C12.9
R13.2
R13D7.7	gst-41
R173.1	cah-5
R52.1	sdz-28
R52.10	sdz-29
R57.1
SSSD1.1	igcm-2
T01G5.1
T02C1.1
T02E1.5	dhs-3
T02G5.8	kat-1
T02G6.6
T02H6.5
T03F1.10	clec-53
T04B8.2
T04B8.3
T04D3.2	sdz-30
T04F8.1	sfxn-1.5
T04F8.9
T04G9.7
T05A10.4
T05A10.5	scl-22
T05A7.4	hmg-11
T05A8.6
T05C12.4
T05C3.4	grl-18
T05C3.6
T05C7.1
T05D4.2
T05E11.8
T05H10.3
T06E4.8
T07C4.4	spp-1
T07H3.6	bath-26
T07H6.3	col-166
T08A9.12
T08A9.7	spp-3
T08A9.8	spp-4
T08A9.9	spp-5
T08B1.1
T08B2.2	col-56
T09B4.5
T09D3.3
T10B10.2	ucr-2.2
T10B11.1	pcbd-1
T10C6.11	his-4
T11A5.5	sdz-31
T11F9.3	nas-20
T13C5.2
T13F2.8	cav-1
T13F3.6
T14G8.2
T15B7.1
T15B7.3	col-143
T15B7.9
T17A3.4	fbxb-82
T17A3.7	fbxb-84
T18H9.2	asp-2
T19D12.2
T20D3.2
T21B4.2	col-85
T21F4.1
T22A3.8	lam-3
T22B2.1
T22C1.11
T22E7.1
T23F1.5
T23F4.3
T23F6.5
T24A6.18	grl-29
T24A6.20
T24B8.6	hlh-3
T24C12.3
T24C4.2
T25B9.1
T26A5.9	dlc-1
T26E3.5
T26E3.8
T26E4.10
T26H2.4	fbxb-116
T27A10.3	ckc-1
T27A8.1
T27E9.4	kel-3
T28A11.11	gst-23
T28C12.6
VF13D12L.3
W01C9.3	pqn-73
W02D3.3	mec-6
W02D9.7
W03D2.7
W03F11.5
W03F8.10
W03G11.1	col-181
W04A8.3
W04A8.5
W04C9.3	cutl-13
W04E12.6	clec-49
W04E12.9
W04H10.2
W05B2.5	col-93
W05B2.6	col-92
W05E10.3	ceh-32
W05E7.1	grd-3
W05H5.3
W06A11.2
W07B8.1
W07G4.5
W08E12.9
W08F4.12
W09D6.5
W09G12.1	dsl-2
W09G12.4	dsl-1
W10C8.5.2
Y105C5B.13	skr-10
Y105E8A.6	unc-95
Y106G6D.1
Y106G6H.9
Y116A8C.1
Y116A8C.19
Y116A8C.20
Y116F11B.9
Y119C1B.9
Y119D3B.13
Y11D7A.1
Y11D7A.12	flh-1
Y12A6A.1
Y17G9B.1
Y25C1A.6
Y26E6A.3
Y27F2A.3	sri-40
Y34B4A.5
Y34B4A.7
Y34B4A.9
Y34F4.1
Y37E11AL.9
Y39B6A.29
Y39G10AR.10
Y39G10AR.5	zeel-1
Y40H7A.10
Y40H7A.11
Y41D4A.3
Y41D4B.10	dsl-3
Y41D4B.26
Y41D4B.6
Y42H9AR.5
Y43B11AL.1
Y43C5A.2
Y43F8B.7
Y44A6C.2
Y45G12B.2
Y45G5AM.5
Y46B2A.1
Y46E12A.2
Y46E12A.3
Y46G5A.27	pes-10
Y46G5A.28
Y46H3B.1	clec-205
Y47D7A.1	skr-7
Y48A6B.7
Y48G1BM.4	Transposon
Y49E10.18
Y49F6B.5	sdz-32
Y49F6C.3	bath-9
Y4C6B.6
Y51A2D.20
Y51H4A.5
Y51H7BR.2	fbxb-43
Y51H7C.12
Y53C12B.6	cutl-2
Y53G8B.1
Y54G2A.6	clec-85
Y54G2A.9	clec-81
Y55F3C.7	cutl-26
Y56A3A.10	fbxb-22
Y57G11A.1	tag-273
Y65A5A.1
Y65B4BR.1
Y67A10A.1
Y69A2AR.29	ngn-1
Y70D2A.2	hex-5
Y71A12B.11
Y71F9AL.6
Y71G12B.14	lsm-6
Y71H2AM.5
Y73B3A.14	fbxa-16
Y73C8C.8
Y77E11A.10	clp-6
Y7A5A.1.1
Y7A9D.1
Y80D3A.3	dlx-1
Y82E9BR.1
Y82E9BR.17
ZC101.2	unc-52
ZC13.4	mab-7
ZC204.9	fbxb-20
ZC376.1
ZC376.3
ZC513.1
ZK1058.9
ZK112.1	pcp-1
ZK1193.1	col-19
ZK1320.2
ZK1320.3
ZK1321.4
ZK185.3
ZK265.1	kri-1
ZK287.4
ZK384.2	scl-20
ZK430.5
ZK455.4	asm-2
ZK470.6
ZK512.3	ced-11
ZK512.9	grl-11
ZK616.10	ehn-3
ZK673.1
ZK673.5
ZK675.4
ZK686.3
ZK697.2	nhr-256
ZK697.8
ZK75.2	ins-2
ZK792.1
ZK809.7	prx-2
ZK892.7	sdz-38
ZK899.4	tba-8
ZK909.4	ces-2
ZK970.4.1	vha-9
ZK973.10	lpd-5

[truncated: 2 more sheets: EPIG Pattern 11, EPIG Pattern 12]
