# Supplementary material for: Comparative toxicogenomic responses of mercuric and methyl-mercury
Source: BMC Genomics. 2013 Oct 11;14:698. doi: 10.1186/1471-2164-14-698 (PMC3870996; doi:10.1186/1471-2164-14-698)
Supplement: Additional file 5: Table S7 — All C. elegans gene-mercurial interactions. [file 1471-2164-14-698-S5.xls]

## Sheet: Sheet1
Gene	Mercurial	Gene-mercurial interaction p-value	RNAi parameter (effect of gene knock down on growth)	Mercury parameter (effect of mercury exposure on growth)	Interaction Paramter (combined effect of gene knock-down and mercurial exposure)
Y46H3A.2	HgCl2	0.0471418	95.8797	-147.625	183.756
	MeHgCl	0.0553939	95.8797	-98.9231	-79.9567
F56C9.7	MeHgCl	0.0252061	110.278	-98.9231	-84.7471
	HgCl2	0.750373	110.278	-147.625	-7.17272
F53C3.6	HgCl2	0.487495	76.0572	-147.625	25.0733
	MeHgCl	0.645189	76.0572	-98.9231	-17.8703
R148.4	MeHgCl	0.0807776	113.228	-98.9231	-75.2959
	HgCl2	0.259062	113.228	-147.625	49.4725
Y39A1B.1	HgCl2	0.00168943	56.3082	-182.762	78.279
	MeHgCl	0.980453	56.3082	-80.607	0.566099
B0285.9	HgCl2	1.24528e-06	69.5895	-182.762	122.073
	MeHgCl	0.381888	69.5895	-80.607	-17.5117
C16C10.12	HgCl2	0.000224963	94.5769	-182.762	93.9
	MeHgCl	0.396501	94.5769	-80.607	-21.6273
F19C7.5	HgCl2	3.01221e-06	39.6666	-182.762	94.8268
	MeHgCl	0.32415	39.6666	-80.607	18.3165
C49G7.10	HgCl2	0.208007	143.208	-162.874	268.704
	MeHgCl	0.411708	143.208	96.5249	-166.645
B0511.5	MeHgCl	0.0746229	107.352	96.5249	-348.902
	HgCl2	0.552207	107.352	-162.874	-91.9244
C04F12.3	MeHgCl	0.222479	9.73133	96.5249	-193.171
	HgCl2	0.815134	9.73133	-162.874	25.1035
F08G2.5	MeHgCl	0.19618	-48.8768	96.5249	-205.248
	HgCl2	0.744735	-48.8768	-162.874	35.3896
F37B1.3	MeHgCl	0.166849	88.8598	-44.973	-36.2111
	HgCl2	0.826587	88.8598	-107.343	6.07795
F56D1.6	MeHgCl	0.0109862	133.756	-44.973	-80.6217
	HgCl2	0.374715	133.756	-107.343	33.0333
F37B1.2	MeHgCl	0.177763	137.967	-44.973	-49.6409
	HgCl2	0.530084	137.967	-107.343	21.9079
F49E12.9	MeHgCl	0.0404253	3.75153	-44.973	-55.986
	HgCl2	0.57965	3.75153	-107.343	-17.9873
F15A4.9	MeHgCl	0.398243	72.4121	-97.6281	-54.9226
	HgCl2	0.860017	72.4121	-125.904	-12.0484
C41H7.7	HgCl2	0.0435897	31.4845	-125.904	111.618
	MeHgCl	0.793809	31.4845	-97.6281	-12.049
F35C5.7	HgCl2	0.287213	87.8226	-125.904	70.2804
	MeHgCl	0.596336	87.8226	-97.6281	-32.4329
C08E3.4	HgCl2	0.0773487	76.0612	-125.904	93.9268
	MeHgCl	0.341431	76.0612	-97.6281	-50.9742
F35C5.5	MeHgCl	0.596757	121.659	-101.697	-24.6013
	HgCl2	0.943332	121.659	-109.824	3.74985
F37B12.2	MeHgCl	2.93399e-11	50.2783	-101.697	-354.494
	HgCl2	2.36832e-05	50.2783	-109.824	-227.942
F46A8.9	HgCl2	0.61463	157.295	-109.824	50.0187
	MeHgCl	0.775242	157.295	-101.697	-23.2533
T11B7.2	MeHgCl	0.585366	73.8775	-101.697	-24.2654
	HgCl2	0.928289	73.8775	-109.824	-4.22497
W08E12.2	MeHgCl	0.0735857	101.591	-43.2966	-54.4136
	HgCl2	0.891075	101.591	-53.7313	-5.71781
F45E4.1	MeHgCl	0.085449	107.324	-43.2966	-61.1591
	HgCl2	0.740297	107.324	-53.7313	-12.3837
Y45F10B.1	MeHgCl	0.00161388	206.955	-43.2966	-153.354
	HgCl2	0.0606902	206.955	-53.7313	-81.4578
K08B4.3	MeHgCl	0.0146891	184.203	-43.2966	-130.296
	HgCl2	0.721656	184.203	-53.7313	-22.3891
H23L24.5	MeHgCl	0.00693489	279.693	-111.163	-148.377
	HgCl2	0.0675082	279.693	-84.7425	-105.617
Y57G11C.25	MeHgCl	0.176119	208.008	-111.163	-67.4643
	HgCl2	0.427003	208.008	-84.7425	-40.6572
F41H10.8	MeHgCl	0.0100839	9.48297	-111.163	-99.2619
	HgCl2	0.370279	9.48297	-84.7425	-44.5076
R11G11.6	MeHgCl	0.440124	57.754	-111.163	-30.2317
	HgCl2	0.540095	57.754	-84.7425	-23.5689
T19C9.5	HgCl2	0.0760436	9.67469	-218.646	58.3066
	MeHgCl	0.63884	9.67469	-153.113	10.5264
Y5H2B.3	HgCl2	0.224836	-64.2509	-218.646	38.5471
	MeHgCl	0.621893	-64.2509	-153.113	11.8831
Y40B10A.2	HgCl2	0.0738334	-27.1033	-218.646	61.0032
	MeHgCl	0.34286	-27.1033	-153.113	22.3178
F07C4.10	MeHgCl	0.476828	-81.0427	-153.113	17.7155
	HgCl2	0.571308	-81.0427	-218.646	17.1344
K01D12.11	MeHgCl	0.111181	41.2956	-136.554	-42.7156
	HgCl2	0.154189	41.2956	-229.9	51.9384
C49G7.5	MeHgCl	0.0553008	58.1391	-136.554	-58.1449
	HgCl2	0.18295	58.1391	-229.9	47.2283
B0024.1	MeHgCl	0.142686	-26.7013	-136.554	38.6112
	HgCl2	0.30396	-26.7013	-229.9	33.6909
F54D11.3	MeHgCl	0.0793448	63.9345	-136.554	-46.0663
	HgCl2	0.118628	63.9345	-229.9	52.7944
F11A5.12	HgCl2	0.461026	-8.22791	-191.892	22.1666
	MeHgCl	0.493559	-8.22791	-139.185	16.3063
R07B5.5	MeHgCl	0.374012	42.4589	-139.185	-23.9231
	HgCl2	0.402125	42.4589	-191.892	25.4192
K01D12.1	MeHgCl	0.00242779	-45.7747	-139.185	53.6008
	HgCl2	0.424121	-45.7747	-191.892	16.6988
T09F5.10	HgCl2	0.00611572	-10.1661	-191.892	64.5374
	MeHgCl	0.360974	-10.1661	-139.185	-18.0738
Y113G7B.1	MeHgCl	0.000567898	138.433	-128.015	-136.708
	HgCl2	0.840073	138.433	-182.709	-8.36962
F47B8.7	MeHgCl	0.0323847	98.8408	-128.015	-74.0091
	HgCl2	0.390633	98.8408	-182.709	31.5076
C53A3.2	MeHgCl	0.0256926	121.47	-128.015	-87.6596
	HgCl2	0.429362	121.47	-182.709	-34.4042
C07G3.3	MeHgCl	0.0144394	87.3095	-128.015	-105.578
	HgCl2	0.944708	87.3095	-182.709	-3.28514
C54D10.8	HgCl2	0.00217627	-16.1277	-258.715	121.975
	MeHgCl	0.424259	-16.1277	-176.927	31.0702
F32H5.1	HgCl2	0.0426627	12.5974	-258.715	73.7252
	MeHgCl	0.829316	12.5974	-176.927	-8.74614
F59D6.2	HgCl2	0.000359901	-33.4244	-258.715	128.771
	MeHgCl	0.458235	-33.4244	-176.927	28.5475
C18D4.2	HgCl2	0.00359618	-12.0213	-258.715	106.832
	MeHgCl	0.545741	-12.0213	-176.927	23.1528
C14A6.2	HgCl2	0.112395	-62.0516	-227.655	66.1119
	MeHgCl	0.710445	-62.0516	-175.98	13.3287
F41B5.7	HgCl2	0.053757	-42.8684	-227.655	79.5923
	MeHgCl	0.75757	-42.8684	-175.98	11.173
ZC196.6	HgCl2	0.0276107	-28.9942	-227.655	95.9244
	MeHgCl	0.239774	-28.9942	-175.98	49.9876
C04F5.7	HgCl2	0.0259539	-54.5295	-227.655	102.071
	MeHgCl	0.0578077	-54.5295	-175.98	78.9835
F55C10.4	HgCl2	0.210537	-24.01	-180.163	43.5616
	MeHgCl	0.720206	-24.01	-138.809	-12.7238
F21F8.11	MeHgCl	0.364878	-43.6961	-138.809	-29.5377
	HgCl2	0.742914	-43.6961	-180.163	9.87527
F45F2.5	MeHgCl	0.646977	-7.25147	-138.809	-15.973
	HgCl2	0.939317	-7.25147	-180.163	2.49132
C13D9.8	HgCl2	0.214805	-18.2468	-180.163	37.4706
	MeHgCl	0.8517	-18.2468	-138.809	-6.12347
PDB1.1	HgCl2	0.0101103	-8.54222	-244.289	109.315
	MeHgCl	0.229091	-8.54222	-194.16	46.1019
Y39D8A.1	HgCl2	0.113124	-65.7804	-244.289	55.8366
	MeHgCl	0.49458	-65.7804	-194.16	-22.1087
R04B5.4	HgCl2	0.12052	-50.053	-244.289	63.6941
	MeHgCl	0.449157	-50.053	-194.16	27.0455
F14F9.3	HgCl2	0.0970607	53.1874	-244.289	81.709
	MeHgCl	0.959134	53.1874	-194.16	-2.44733
F14F9.4	HgCl2	0.000724805	-46.0583	-187.254	161.194
	MeHgCl	0.0068049	-46.0583	-194.923	120.632
T22E5.1	HgCl2	0.0166115	-48.1475	-187.254	103.918
	MeHgCl	0.060005	-48.1475	-194.923	88.5336
Y7A5A.3	MeHgCl	0.25523	-156.195	-194.923	45.1857
	HgCl2	0.599118	-156.195	-187.254	20.1413
F56C3.9	MeHgCl	0.137311	-195.56	-194.923	74.0832
	HgCl2	0.165853	-195.56	-187.254	62.3955
F42F12.2	HgCl2	0.0415341	-13.937	-168.199	88.4727
	MeHgCl	0.852725	-13.937	-111.755	-9.04584
F45B8.2	HgCl2	0.0557903	-31.2101	-168.199	92.3171
	MeHgCl	0.516653	-31.2101	-111.755	39.4363
C33E10.1	MeHgCl	0.534125	-96.9353	-111.755	-31.9016
	HgCl2	0.901397	-96.9353	-168.199	-5.35602
C18B2.2	HgCl2	0.168855	-159.922	-168.199	63.07
	MeHgCl	0.263759	-159.922	-111.755	-50.8972
T07C5.3	HgCl2	0.364087	31.3594	-137.941	43.8036
	MeHgCl	0.972327	31.3594	-118.867	-1.90257
T22B7.7	HgCl2	0.424942	-41.1313	-137.941	43.2619
	MeHgCl	0.778042	-41.1313	-118.867	-14.8876
M02D8.4	MeHgCl	0.852271	12.8314	-118.867	-10.5089
	HgCl2	0.997508	12.8314	-137.941	-0.163062
C16B8.2	MeHgCl	0.278671	-76.704	-118.867	-65.3868
	HgCl2	0.476065	-76.704	-137.941	-33.6858
F26A1.4	HgCl2	0.467981	-33.0155	-116.405	-35.4952
	MeHgCl	0.787818	-33.0155	-105.102	-14.1958
F56H6.2	MeHgCl	0.0811304	-17.4905	-105.102	-94.5323
	HgCl2	0.585254	-17.4905	-116.405	-30.2526
Y17G9A.6	MeHgCl	0.615007	11.4002	-105.102	-28.7129
	HgCl2	0.779906	11.4002	-116.405	16.9198
C32B5.8	HgCl2	0.609232	65.5529	-116.405	24.3943
	MeHgCl	0.954972	65.5529	-105.102	-3.43636
T12A7.4	MeHgCl	0.115563	-61.2811	-83.9837	55.9185
	HgCl2	0.230943	-61.2811	-78.8414	55.5816
C17H12.6	MeHgCl	0.0173752	-56.6152	-83.9837	90.9101
	HgCl2	0.11975	-56.6152	-78.8414	65.2796
K09D9.1	MeHgCl	0.492238	-1.89956	-83.9837	25.7386
	HgCl2	0.968068	-1.89956	-78.8414	1.79461
T01H10.4	MeHgCl	0.0976819	-13.1948	-83.9837	48.6265
	HgCl2	0.568491	-13.1948	-78.8414	22.7533
T27E9.8	MeHgCl	0.383119	107.767	-39.6062	-58.9901
	HgCl2	0.834346	107.767	-41.3624	-14.3695
F54D10.2	MeHgCl	0.566217	107.632	-39.6062	-40.9506
	HgCl2	0.579621	107.632	-41.3624	-37.6842
Y46G5A.25	MeHgCl	0.580096	95.9642	-39.6062	-37.4566
	HgCl2	0.816923	95.9642	-41.3624	-16.7078
C10C5.2	HgCl2	0.402251	75.7587	-41.3624	-58.8793
	MeHgCl	0.549539	75.7587	-39.6062	-39.4034
F10G2.6	HgCl2	0.0189525	-80.2703	-187.342	95.0033
	MeHgCl	0.0506584	-80.2703	-171.871	77.0968
F55C5.2	MeHgCl	0.473699	-89.1943	-171.871	-37.7463
	HgCl2	0.980732	-89.1943	-187.342	-1.35239
Y70C5C.2	HgCl2	0.0468839	-117.277	-187.342	89.3525
	MeHgCl	0.308013	-117.277	-171.871	43.4855
F09C6.5	HgCl2	0.0822001	-109.17	-187.342	85.0158
	MeHgCl	0.340909	-109.17	-171.871	43.5387
Y39B6A.31	HgCl2	0.12114	-39.1315	-133.137	64.2697
	MeHgCl	0.795611	-39.1315	-89.5674	9.90265
F58E6.7	HgCl2	0.0523038	-224.325	-133.137	79.0751
	MeHgCl	0.594117	-224.325	-89.5674	-19.0264
F41B5.2	MeHgCl	0.248154	-91.5601	-89.5674	39.1631
	HgCl2	0.336596	-91.5601	-133.137	35.0334
C49G7.1	HgCl2	0.600583	-46.3812	-133.137	18.9242
	MeHgCl	0.65556	-46.3812	-89.5674	-17.1107
F55A12.6	MeHgCl	0.270606	11.5523	-111.206	-46.6054
	HgCl2	0.468643	11.5523	-123.732	-26.1865
F56H1.3	MeHgCl	0.746538	13.9019	-111.206	-12.5199
	HgCl2	0.840641	13.9019	-123.732	7.91934
F48A9.3	HgCl2	0.0394514	-82.3758	-123.732	105.215
	MeHgCl	0.0951254	-82.3758	-111.206	85.5382
ZC581.3	HgCl2	0.127024	-19.0109	-123.732	57.99
	MeHgCl	0.319295	-19.0109	-111.206	38.1993
F21C3.2	MeHgCl	0.167836	-54.8099	-159.656	56.9788
	HgCl2	0.194775	-54.8099	-124.107	36.556
F15H9.4	HgCl2	0.310842	86.8506	-124.107	-55.683
	MeHgCl	0.514113	86.8506	-159.656	-36.4257
F41D3.11	MeHgCl	0.154455	-46.9763	-159.656	53.7538
	HgCl2	0.577972	-46.9763	-124.107	15.1514
F56H6.1	HgCl2	0.0395975	-59.237	-124.107	56.0941
	MeHgCl	0.747831	-59.237	-159.656	12.7515
K05F6.2	HgCl2	0.0434559	-83.8071	-175.991	80.1317
	MeHgCl	0.148432	-83.8071	-151.005	55.5663
T16A1.7	MeHgCl	0.0882505	-76.4881	-151.005	65.3365
	HgCl2	0.327015	-76.4881	-175.991	40.3056
F22E5.13	MeHgCl	0.0291611	-71.0288	-151.005	65.3124
	HgCl2	0.0502147	-71.0288	-175.991	69.6308
F33H12.5	HgCl2	0.0199047	-77.5144	-175.991	100.252
	MeHgCl	0.0356383	-77.5144	-151.005	87.5987
F40E12.2	HgCl2	0.0220239	-87.4609	-179.547	106.551
	MeHgCl	0.892993	-87.4609	-117.518	-6.25599
F43E2.5	HgCl2	0.0444826	-30.6575	-179.547	98.6033
	MeHgCl	0.956283	-30.6575	-117.518	2.21852
F44E5.4	HgCl2	0.123726	18.7562	-179.547	79.8216
	MeHgCl	0.371591	18.7562	-117.518	-41.2188
F15D4.5	HgCl2	0.0865424	-67.213	-179.547	83.8523
	MeHgCl	0.789743	-67.213	-117.518	11.4651
Y39G8C.2	MeHgCl	0.395963	-50.7812	-184.278	45.0464
	HgCl2	0.563611	-50.7812	-140.037	34.7103
T19C3.1	HgCl2	0.701582	-8.51239	-140.037	-32.3822
	MeHgCl	0.865801	-8.51239	-184.278	-13.6405
R155.3	MeHgCl	0.0473577	-146.674	-184.278	117.118
	HgCl2	0.92567	-146.674	-140.037	5.42843
R06B10.1	MeHgCl	0.0752881	-139.137	-184.278	102.59
	HgCl2	0.73787	-139.137	-140.037	21.0622
B0524.4	MeHgCl	0.353214	-3.49801	-135.077	47.5488
	HgCl2	0.850711	-3.49801	-127.002	9.81034
ZK643.3	MeHgCl	0.355674	-40.5122	-135.077	44.108
	HgCl2	0.540004	-40.5122	-127.002	-31.1623
C18H7.4	MeHgCl	0.687231	-18.8326	-135.077	19.9837
	HgCl2	0.913723	-18.8326	-127.002	-5.60678
R13H7.2	MeHgCl	0.469442	-3.51442	-135.077	42.5024
	HgCl2	0.754523	-3.51442	-127.002	-18.9487
T28F3.5	HgCl2	0.423451	10.4614	-120.183	25.3271
	MeHgCl	0.887098	10.4614	-108.503	4.11802
C05E4.12	HgCl2	0.808981	-4.84423	-120.183	8.02303
	MeHgCl	0.886332	-4.84423	-108.503	-4.11865
C38C3.7	HgCl2	0.602194	14.0148	-120.183	18.1254
	MeHgCl	0.771464	14.0148	-108.503	9.15803
W07B8.4	MeHgCl	0.918504	2.89145	-108.503	-2.96119
	HgCl2	0.94814	2.89145	-120.183	-1.84888
F39G3.6	MeHgCl	0.467499	-59.1086	-137.241	27.4186
	HgCl2	0.913235	-59.1086	-131.875	5.21334
C50H2.3	MeHgCl	0.420558	30.7102	-137.241	24.3091
	HgCl2	0.45444	30.7102	-131.875	24.3866
F57G4.1	MeHgCl	0.452204	-120.681	-137.241	45.5084
	HgCl2	0.75968	-120.681	-131.875	-21.036
F26F2.5	MeHgCl	0.903038	34.4712	-137.241	4.09499
	HgCl2	0.917229	34.4712	-131.875	3.80535
F57C12.4	MeHgCl	0.123784	-83.2285	-192.279	66.3114
	HgCl2	0.451394	-83.2285	-202.394	34.4048
F57C12.5	MeHgCl	0.115864	-88.3222	-192.279	57.9631
	HgCl2	0.233549	-88.3222	-202.394	47.7246
F56C3.4	HgCl2	0.064574	-35.4492	-202.394	70.9626
	MeHgCl	0.478231	-35.4492	-192.279	27.7325
R160.3	HgCl2	0.0215098	-31.722	-202.394	85.9578
	MeHgCl	0.42104	-31.722	-192.279	31.2619
K10C2.3	MeHgCl	0.287853	24.3208	-100.613	-33.2837
	HgCl2	0.542251	24.3208	-122.78	17.7862
C54D1.1	MeHgCl	0.387912	12.0226	-100.613	-25.8412
	HgCl2	0.737736	12.0226	-122.78	-8.97212
F54F7.2	HgCl2	0.124967	31.0795	-122.78	43.2801
	MeHgCl	0.230643	31.0795	-100.613	-39.5525
Y9C9A.1	MeHgCl	0.431391	51.7144	-100.613	-29.2623
	HgCl2	0.857838	51.7144	-122.78	-6.4553
T05E7.4	MeHgCl	0.000125355	-24.5243	-77.0761	-103.392
	HgCl2	0.105816	-24.5243	-121.006	-33.8573
T10B9.10	MeHgCl	0.0694002	25.282	-77.0761	-48.4765
	HgCl2	0.464622	25.282	-121.006	16.2808
ZK1320.3	HgCl2	0.0367825	33.5847	-121.006	62.1018
	MeHgCl	0.0861352	33.5847	-77.0761	-51.4068
R09H3.3	MeHgCl	0.0206479	85.4862	-77.0761	-84.3341
	HgCl2	0.462951	85.4862	-121.006	20.3119
T22D1.2	MeHgCl	0.000790562	98.4631	-74.6719	-100.85
	HgCl2	0.872374	98.4631	-141.076	-5.08953
F28H7.3	MeHgCl	0.0378018	101.22	-74.6719	-70.9877
	HgCl2	0.695532	101.22	-141.076	-13.924
F32G8.3	MeHgCl	0.0110946	99.59	-74.6719	-87.9757
	HgCl2	0.381832	99.59	-141.076	-32.8248
F13A7.11	MeHgCl	0.00214962	104.773	-74.6719	-103.67
	HgCl2	0.30847	104.773	-141.076	-35.2153
C08F11.14	HgCl2	0.404315	83.3455	-103.652	24.1747
	MeHgCl	0.755315	83.3455	-84.7701	-9.27791
F49F1.6	HgCl2	0.402905	6.41186	-103.652	31.7661
	MeHgCl	0.685935	6.41186	-84.7701	11.7343
B0213.12	HgCl2	0.32095	42.9784	-103.652	30.7197
	MeHgCl	0.91591	42.9784	-84.7701	2.96667
C25E10.3	HgCl2	0.296213	49.0887	-103.652	29.6562
	MeHgCl	0.943426	49.0887	-84.7701	1.91717
M176.1	HgCl2	0.221223	-268.346	-92.9615	27.6255
	MeHgCl	0.803415	-268.346	-88.6234	-7.33099
T08G3.4	HgCl2	0.347643	34.6247	-92.9615	32.9516
	MeHgCl	0.838894	34.6247	-88.6234	-7.32789
R07C3.13	HgCl2	0.15125	18.0286	-92.9615	-45.7129
	MeHgCl	0.913063	18.0286	-88.6234	3.86587
T25D10.1	MeHgCl	0.220758	34.678	-88.6234	-50.6198
	HgCl2	0.968947	34.678	-92.9615	-1.42615
ZK675.4	HgCl2	0.249396	-21.2386	-100.467	32.8184
	MeHgCl	0.445899	-21.2386	-109.527	22.3797
C01B4.8	HgCl2	0.766663	45.4405	-100.467	10.4602
	MeHgCl	0.775564	45.4405	-109.527	8.39902
F08F3.7	MeHgCl	0.670436	52.2269	-109.527	-11.7861
	HgCl2	0.677355	52.2269	-100.467	12.7561
